# Supplementary material for: A retrospective study of the correlation between high serum ferritin levels and the risk of gestational diabetes mellitus in midpregnant women
Source: PeerJ. 2025 Feb 17;13:e18965. doi: 10.7717/peerj.18965 (PMC11841586; doi:10.7717/peerj.18965)
Supplement: Supplemental Information 1 [file peerj-13-18965-s001.xls]

name	age	age<31=0,>31=1	1=Junior college��2=Undergraduate course	parity	1=first��2=More than once	Past GDM1=yes 2=no	1=yes2=no	1<10w,2>10W	1=yes2=no	Secondhand smoke exposure1=yes2=no	Alcohol consumption0=no1=yes	FPG	FPG��0=normal��1=abnormal��	PG1H	PG1H	PG2H	PG2H	GDM?	HbA1c	HbA1c0=normal1=abnormal	SF	SF	SF<20=0,>20=1	CRP(0-10)	Prepregnancy weight	weight<62=0,>62=1	heigh	Prepregnancy BMI	Prepregnancy BMI(0=normal1=heigh2=low)	BMI<23.5=0,>23.5=1	Prepregnancy BMI24(0=normal1=abnoprmal)	BMI<30=0	ca	iron	TG	TC	HDL	LDL
1	29	0	2	1	1	2	2	2	2	2	0	5.1	1	7.4	0	4.7	0	1	5.4	0	19.41	0	0	40.82	43	0	162	16.38469745	2	0	1	0	2.11
2	29	0	1	1	1	2	2	2	2	2	0	4.6	0	10.8	1	9.9	1	1	5.3	0	11.21	0	0		43	0	160	16.796875	2	0	1	0	2.07		1.92	5.81	2.33	2.77
3	37	1	2	1	1	2	1	1	2	2	0	4.5	0	8.5	0	7.8	0	0	5.6	0	19	0	0	0.92	53	0	158	21.23057202	0	0	0	0	2.05		1.77	4.87	1.12	3.11
4	36	1	1	1	1	2	2	1	2	2	0	4.8	0	6	0	5.1	0	0	5.3	0	11.53	0	0	81.08	57	0	160	22.265625	0	0	0	0	2.04
5	25	0	2	2	2	2	2	2	2	2	0	5.2	1	6.5	0	4.6	0	1	5.3	0	12.11	0	0	14.21	45	0	163	16.93703188	2	0	1	0	2.15
6	29	0	1	3	2	2	1	1	1	1	0	4.9	0	11.2	1	10.7	1	1	5.5	0	5.47	0	0		48	0	168	17.00680272	2	0	1	0	2.19
7	36	1	1	1	1	2	1	2	1	2	0	4.8	0	6.4	0	6.5	0	0	5.3	0	25	0	1	45.58	56	0	158	22.43230252	0	0	0	0	2.06
8	36	1	1	1	1	2	2	2	2	2	0	4.6	0	5.7	0	6.2	0	0	5.1	0	63.72	0	1	35.06	60	0	158	24.03460984	1	1	1	0	2.23
9	35	1	2	1	1	2	2	2	1	2	0	4.6	0	7.7	0	6.1	0	0	6	1	6.32	0	0		54	0	160	21.09375	0	0	0	0	2.18		2.92	5.9	1.91	3.21
10	30	0	1	1	1	2	2	1	2	2	0	5.3	1	8.2	0	8.3	0	1	5.2	0	10.36	0	0	99.24	46	0	164	17.10291493	2	0	1	0	2.26
11	35	1	1	1	1	2	2	1	2	2	0	4.2	0	7.9	0	5.5	0	0	5.2	0	8.62	0	0	74.27	54	0	155	22.47658689	0	0	0	0	2.12
12	25	0	2	1	1	2	2	2	2	2	0	4.5	0	10.5	1	8.6	1	1	5.8	0	9.91	0	0	49.57	46	0	164	17.10291493	2	0	1	0	1.94		2.91	3.65	1.16	1.97
13	34	1	1	2	2	2	1	1	2	2	0	4.4	0	6.2	0	4.4	0	0	5.1	0	8.67	0	0		48	0	158	19.22768787	0	0	0	0	2.11		3.15	4.16	1.55	2.24
14	34	1	1	1	1	2	2	2	2	2	0	4.5	0	6.4	0	5.5	0	0	5.1	0	9.74	0	0		58	0	166	21.04804761	0	0	0	0	2.13		3.89	4.08	1.42	2.11
15	34	1	2	2	2	2	2	2	2	1	0	4.2	0	8.1	0	8	0	0	5	0	10.9	0	0		52	0	160	20.3125	0	0	0	0	2.02
16	34	1	2	1	1	2	2	2	2	2	0	4.4	0	9.1	0	8	0	0	5.5	0	11.19	0	0	45.44	57	0	166	20.68515024	0	0	0	0	2.25		3.58	7.46	2.37	4.31
17	34	1	1	1	1	2	2	2	2	2	0	4.7	0	8.3	0	8.1	0	0	5.4	0	12.21	0	0	17.27	60	0	160	23.4375	0	0	0	0	2.08
18	34	1	1	2	2	2	1	2	2	2	0	4.1	0	5.9	0	4.5	0	0	5.6	0	13.77	0	0	24.74	50	0	166	18.14	0	0	0	0	2.19		2.53	4.77	1.76	2.4
19	34	1	1	1	1	2	2	1	1	2	0	4.5	0	6.1	0	6.3	0	0	5.3	0	17.53	0	0		50	0	166	18.14	0	0	0	0	2.2
20	34	1	2	2	2	2	1	1	2	2	0	4.7	0	7.8	0	6.7	0	0	5.4	0	27.72	0	1	50.79	62.5	1	169	21.88298729	0	0	0	0	2.12
21	33	1	1	1	1	2	2	1	2	2	0	4.4	0	6	0	6.5	0	0	4.6	0	6.81	0	0	111.72	60	0	164	22.30814991	0	0	0	0	2.12		3.59	8.84	2.6	5.42
22	33	1	2	1	1	2	2	1	2	2	0	4.7	0	7.6	0	6.8	0	0	5.2	0	7.25	0	0	60.89	65	1	160	25.390625	1	1	1	0	2.11		2.97	6.74	1.9	4.06
23	29	0	1	1	1	2	1	1	2	2	0	5.2	1	5.2	0	6.3	0	1	4.9	0	6.92	0	0	32.05	43	0	158	17.22480372	2	0	1	0	2.35		1.65	7.2	2.12	4.28
24	27	0	2	2	2	2	2	2	2	2	1	5.1	1	8.1	0	6.4	0	1	5.8	0	36.77	0	1	8.66	47	0	165	17.26354454	2	0	1	0	2.14
25	33	1	1	1	1	2	1	2	2	2	0	4.8	0	9	0	8.4	0	0	5	0	20.33	0	1	5.73	46	0	156	18.90203813	0	0	0	0	2.11
26	30	0	1	2	2	2	2	2	2	2	0	5.2	1	9.6	0	6.9	0	1	5.3	0	18.21	0	0	166.47	45	0	160	17.578125	2	0	1	0	2.08
27	33	1	2	1	1	2	2	2	2	1	0	4.4	0	5.6	0	7.5	0	0	5.1	0	73.34	0	1	26.62	66.5	1	163	25.02916933	1	1	1	0	2
28	32	1	2	2	2	2	1	1	2	2	0	4.7	0	9.7	0	7.7	0	0	5	0	19.93	0	0	18.86	58	0	162	22.10028959	0	0	0	0	2.29
29	32	1	1	1	1	2	2	2	2	2	1	4.9	0	5.5	0	5.4	0	0	4.9	0	37.88	0	1		70	1	160	27.34375	1	1	1	0	2.31		3	6.61	2.42	3.75
30	32	1	1	1	1	2	2	1	2	2	0	4.6	0	6.5	0	5.5	0	0	4.9	0	5.89	0	0		49	0	161	18.90359168	0	0	0	0	2.16
31	32	1	2	1	1	2	2	2	2	2	0	4.3	0	8	0	6.6	0	0	5.2	0	7.15	0	0	1.28	62	1	164	23.05175491	0	0	0	0	2.22		0.95	6.09	2.22	3.46
32	32	1	1	1	1	2	1	1	2	2	0	4.9	0	5.7	0	7.4	0	0	5.4	0	9.16	0	0	89.97	53	0	162	20.19509221	0	0	0	0	2.18
33	32	1	1	1	1	2	2	1	2	2	0	4.8	0	5.7	0	6.2	0	0	5.4	0	11.34	0	0	126.49	50	0	166	18.14486863	2	0	1	0	2.04
34	32	1	1	2	2	2	2	2	1	2	0	4.4	0	7.5	0	8.4	0	0	5.7	0	13.65	0	0		58	0	158	23.23345618	0	0	0	0	1.95
35	32	1	1	2	2	2	1	2	2	2	0	4.8	0	7.3	0	5.3	0	0	5.3	0	14.39	0	0	15.98	50	0	160	19.53125	0	0	0	0	2.25
36	32	1	1	2	2	2	2	2	2	2	0	4.6	0	7	0	6.5	0	0	5.4	0	17.79	0	0	2.69	55	0	160	21.484375	0	0	0	0	2.19
37	32	1	1	2	2	2	1	1	2	2	0	4.6	0	9.7	0	6.9	0	0	5.5	0	18.75	0	0	34.03	62	1	162	23.62444749	0	0	0	0	2.13		1.89	7.02	2.69	3.66
38	32	1	2	1	1	2	2	2	2	2	0	4.7	0	8	0	6.1	0	0	5.4	0	21.62	0	1	22.65	60	0	164	22.30814991	0	0	0	0	2.11
39	32	1	2	2	2	2	1	1	2	2	0	4	0	9.1	0	8.4	0	0	5.2	0	37.64	0	1	31.79	56	0	160	21.88	0	0	0	0	2.03
40	30	1	2	2	2	2	1	2	2	2	0	4.3	0	4.7	0	6.3	0	0	5.6	0	7.89	0	0	54.47	51	0	160	19.921875	0	0	0	0	2.13		1.82	6.55	1.86	3.99
41	31	1	2	1	1	2	1	1	1	2	0	4.9	0	8.5	0	6.2	0	0	4.9	0	7.03	0	0		48	0	159	18.98659072	0	0	0	0	2.13		2.07	5.94	1.99	3.39
42	28	0	2	1	1	2	2	1	2	2	0	4.5	0	7.3	0	9	1	1	5.4	0	15	0	0	23.34	50	0	168	17.7154195	2	0	1	0	2.1
43	31	1	2	2	2	2	2	1	1	2	0	4.4	0	7.7	0	6.3	0	0	5.1	0	9.71	0	0		55	0	167	19.72103697	0	0	0	0	2.09		1.23	5.17	1.91	2.77
44	31	1	1	1	1	2	2	2	2	2	0	4.9	0	7	0	6.4	0	0	5.4	0	10.69	0	0		57	0	160	22.265625	0	0	0	0	2.09		1.72	5.35	2.07	2.78
45	31	1	2	1	1	2	2	2	2	2	0	4.7	0	8.5	0	7.9	0	0	5.2	0	10.76	0	0		51	0	158	20.42941836	0	0	0	0	2.2
46	31	1	1	2	2	2	2	1	1	2	0	4.3	0	6.3	0	6.5	0	0	5	0	11.14	0	0		52	0	160	20.3125	0	0	0	0	2.18
47	24	0	2	1	1	2	2	1	2	1	0	5.2	1	5	0	5	0	1	5.2	0	4.07	1	0	42.25	47	0	162	17.90885536	2	0	1	0	2.11
48	31	1	1	1	1	2	2	2	2	2	0	4.5	0	6.3	0	6.4	0	0	5	0	14.54	0	0	14.19	62	1	168	21.96712018	0	0	0	0	2.21
49	27	0	1	2	2	2	1	2	2	2	0	5.4	1	7.4	0	6.5	0	1	5	0	11.42	0	0		46	0	160	17.96875	2	0	1	0	1.88
50	31	1	1	1	1	2	2	1	2	2	0	4.6	0	6.6	0	7.2	0	0	5.3	0	19.23	0	0	63.77	68	1	168	24.09297052	1	1	1	0	2.13		1.37	6.14	2.3	3.56
51	29	0	2	1	1	2	2	1	2	2	0	5.1	1	7.2	0	5.9	0	1	5	0	10.32	0	0	46.26	59	0	155	24.557	1	1	1	0	2.05
52	29	0	2	1	1	2	2	2	2	2	0	5	0	8.5	0	9	1	1	5.1	0	16.9	0	0	1.09	47	0	160	18.359375	2	0	1	0	2.18		2.38	6.52	2.21	3.44
53	31	1	2	1	1	2	2	2	2	2	0	4.3	0	7.3	0	8.3	0	0	5.2	0	24.32	0	1	104.53	51	0	162	19.43301326	0	0	0	0	2.08
54	29	0	2	2	2	2	1	1	2	2	0	5.3	1	6.9	0	7.1	0	1	5.8	0	17.22	0	0	141.93	52	0	167	18.64534404	0	0	0	0	2.16		2.45	6.26	2.1	3.4
55	37	1	2	1	1	2	2	1	2	2	0	5.2	1	9.7	0	7.9	0	1	5.6	0	5.55	0	0		50	0	163	18.81892431	0	0	0	0	2.16		1.89	5.41	2.24	2.76
56	30	0	1	1	1	2	2	1	2	2	0	6.2	1	7.6	0	8.4	0	1	5.1	0	12.73	0	0	80.61	50	0	163	18.81892431	0	0	0	0	2.02		2.89	4.34	1.81	1.82
57	31	1	2	1	1	2	2	1	2	2	0	4.8	0	7.2	0	5	0	0	5.2	0	35.66	0	1	32.09	73	1	163	27.47562949	1	1	1	0	2.22		2.45	5.98	2.55	2.92
58	29	0	2	1	1	2	2	1	2	2	0	4.7	0	8.9	0	6.7	0	0	5.3	0	55.8	0	1		51	0	165	18.73278237	0	0	0	0	2.04		1.76	5.68	1.96	3.07
59	30	0	2	1	1	2	1	2	2	2	0	4.7	0	6.8	0	6.7	0	0	5.1	0	6.45	0	0	2.89	59	0	158	23.63403301	0	0	0	0	2.21		1.63	4.96	2.16	2.53
60	30	0	1	1	1	2	2	2	2	2	0	4.1	0	5.3	0	5.6	0	0	5.2	0	7.56	0	0		48	0	162	18.28989483	2	0	1	0	2.27
61	30	0	1	2	2	2	1	2	2	2	0	4.4	0	5.5	0	5.9	0	0	5.1	0	8.31	0	0	29.93	52.5	0	158	21.03028361	0	0	0	0	2.21
62	30	0	1	1	1	2	2	1	2	2	0	4.9	0	7.8	0	6.9	0	0	5.5	0	10.05	0	0		56	0	160	21.875	0	0	0	0	2.05
63	30	0	2	1	1	2	2	2	2	2	0	4.7	0	8	0	5.9	0	0	5.3	0	10.41	0	0	43.11	60	0	163	22.58270917	0	0	0	0	2.06		2.97	4.53	1.81	2.18
64	30	0	2	1	1	2	2	1	2	2	0	4.7	0	7.4	0	7	0	0	5.6	0	10.46	0	0	16.58	60	0	160	23.4375	0	0	0	0	2.06
65	30	0	1	1	1	2	1	2	1	2	0	4.3	0	6.8	0	7.6	0	0	5	0	11.59	0	0	42.33	53	0	160	20.703125	0	0	0	0	2.13		2.46	4.42	1.82	2.1
66	29	0	2	2	2	2	2	1	2	2	0	5.1	1	7.8	0	7.2	0	1	5.2	0	2.15	1	0		55	0	170	19.03114187	0	0	0	0	2.24
67	30	0	2	1	1	2	2	1	2	2	0	4.9	0	8.2	0	8.2	0	0	5.1	0	18.43	0	0	59.3	55	0	161	21.21831719	0	0	0	0	2.1		3.03	5.14	1.5	3.23
68	30	0	2	1	1	2	2	2	2	2	0	4.4	0	8.3	0	6.8	0	0	5.1	0	31.38	0	1	62.03	62	1	160	24.21875	1	1	1	0	1.98		2.36	6.47	2.33	3.56
69	30	0	2	1	1	2	1	1	2	2	0	5	0	6.8	0	8.2	0	0	5.3	0	36.48	0	1	42.13	57	0	163	21.45357371	0	0	0	0	2.27
70	30	0	1	2	2	2	1	1	2	2	0	4.8	0	9.5	0	9.6	1	1	5.3	0	10.09	0	0	75.92	50	0	162	19.05197378	0	0	0	0	2.09
71	28	0	1	1	1	2	2	2	2	2	0	3.9	0	6.2	0	5.6	0	0	5.3	0	36.34	0	1	17.96	47.7	0	164	17.73497918	2	0	1	0	2.06
72	29	0	2	1	1	2	2	2	2	2	0	4.4	0	7.9	0	8.2	0	0	5.4	0	5.03	0	0	90.89	45	0	155	18.73048907	0	0	0	0	2.07		2.12	5.46	2.12	2.67
73	29	0	2	1	1	2	2	1	2	2	0	4.2	0	7.4	0	6.5	0	0	6.2	1	6.23	0	0	28.67	62	1	160	24.21875	1	1	1	0	2.11		1.37	4.94	2.26	2.38
74	29	0	2	1	1	2	1	2	2	2	0	4.4	0	6.5	0	5.9	0	0	5.4	0	7.15	0	0	76.94	50	0	161	19.28937927	0	0	0	0	2.25		2.15	4.91	1.65	2.83
75	28	0	2	1	1	2	2	1	2	1	0	4.9	0	9.3	0	8.7	1	1	5.3	0	22.06	0	1		50	0	162	19.05197378	0	0	0	0	2.25
76	29	0	1	1	1	2	2	1	2	1	0	4.9	0	6.3	0	5.7	0	0	5.4	0	8.87	0	0	56.11	58	0	159	22.94213045	0	0	0	0	2.29
77	29	0	1	1	1	2	2	1	2	2	1	4.8	0	8.5	0	6.8	0	0	5.2	0	9.78	0	0		49	0	150	21.77777778	0	0	0	0	2.22
78	29	0	2	1	1	2	2	2	2	2	0	4.4	0	7.5	0	7	0	0	5.2	0	11.64	0	0		50	0	165	18.36547291	2	0	1	0	2.08
79	29	0	1	2	2	2	2	2	2	1	0	4.3	0	5.8	0	5.4	0	0	5.1	0	12.28	0	0	16.7	51	0	164	18.96192742	0	0	0	0	2.21
80	29	0	2	2	2	2	1	1	2	2	0	4.4	0	4.8	0	5	0	0	5.3	0	14.14	0	0	17.12	53	0	163	19.94805977	0	0	0	0	2.18
81	29	0	1	1	1	2	1	1	2	1	0	4.3	0	6.2	0	6.2	0	0	5.1	0	16.6	0	0	10.3	45	0	162	17.14677641	2	0	1	0	1.97		2.6	7.49	2	4.61
82	29	0	1	1	1	2	2	1	2	2	0	4.5	0	9.5	0	8.3	0	0	5.2	0	18.19	0	0		53.6	0	162	20.4237159	0	0	0	0	2.14
83	24	0	1	1	1	2	2	1	1	2	0	4.6	0	10.9	1	8.3	0	1	5	0	31.64	0	1	22.52	59	0	150	26.22	1	1	1	0	2.2
84	29	0	1	1	1	2	2	2	2	2	0	4.3	0	7.2	0	4.1	0	0	5	0	24.71	0	1	73.06	60	0	163	22.58270917	0	0	0	0	2.12
85	29	0	2	2	2	2	2	1	2	2	0	4.3	0	9.7	0	7.9	0	0	5.7	0	28.82	0	1	40.23	51	0	168	18.06972789	2	0	1	0	2.2		3.42	7.38	2.38	4.3
86	29	0	1	1	1	2	2	1	2	2	1	4.9	0	8.7	0	7.7	0	0	5.4	0	37.97	0	1	39.48	53.5	0	166	19.41500944	0	0	0	0	2.1
87	28	0	2	2	2	2	1	1	2	2	0	4.3	0	7.9	0	4.6	0	0	5.2	0	5.06	0	0	93.35	56	0	157	22.7189744	0	0	0	0	2.1		1.25	4.67	1.45	2.64
88	28	0	1	1	1	2	2	2	2	2	0	5.3	1	7.7	0	6.3	0	1	5.1	0	5.4	0	0	46.71	46	0	155	19.14672216	0	0	0	0	2.16
89	30	0	1	1	1	2	2	1	2	2	1	5.4	1	8.7	0	7.7	0	1	5.7	0	3.26	1	0	6.64	48	0	158	19.22768787	0	0	0	0	2.05
90	28	0	2	3	2	2	1	1	2	2	1	4.9	0	7.7	0	6.7	0	0	5.6	0	4.67	0	0		66	1	164	24.5389649	1	1	1	0	2.11
91	28	0	1	1	1	2	2	1	2	2	0	4.1	0	7.4	0	5.5	0	0	5.2	0	6.57	0	0		60	0	158	24.03460984	1	1	1	0	2.11
92	28	0	2	1	1	2	2	2	2	2	0	4.6	0	5.5	0	6.2	0	0	5.6	0	7.51	0	0		60	0	160	23.4375	0	0	0	0	2.15		2.34	6.56	2.74	3.29
93	28	0	2	1	1	2	2	1	1	2	0	4.3	0	5	0	7	0	0	5.3	0	9.37	0	0	28.87	55	0	166	19.95935549	0	0	0	0	2.06		1.92	6.41	2.36	3.59
94	28	0	2	1	1	2	2	2	1	2	0	4.9	0	6.9	0	6.6	0	0	5.4	0	9.44	0	0	48.56	56	0	165	20.56932966	0	0	0	0	2.24
95	28	0	2	1	1	2	2	1	2	2	0	4.7	0	6	0	6.3	0	0	5	0	10.3	0	0	54.79	53	0	168	18.77834467	0	0	0	0	2.19
96	28	0	2	1	1	2	1	1	2	2	0	5	0	8.7	0	6.9	0	0	5.7	0	11.57	0	0	7.22	62	1	157	25.15315023	1	1	1	0	2.1
97	29	0	2	2	2	2	2	1	2	2	0	4.5	0	9.3	0	8.7	1	1	5.1	0	19.43	0	0		67	1	158	26.84	1	1	1	0	1.99
98	28	0	1	1	1	2	2	1	2	2	0	4.6	0	5.4	0	5.7	0	0	5.1	0	15.04	0	0	51.37	50	0	158	20.02884153	0	0	0	0	1.99
99	28	0	2	1	1	2	2	2	2	2	0	4.2	0	7.9	0	6.5	0	0	5.3	0	17.94	0	0	24.48	50	0	159	19.77769867	0	0	0	0	2.15
100	27	0	1	2	2	2	2	1	2	2	0	5.2	1	11.1	1	9.1	1	1	6.1	1	10.03	0	0	22.66	51	0	162	19.43301326	0	0	0	0	2.21
101	28	0	2	1	1	2	2	2	2	2	0	4.2	0	6.2	0	5.7	0	0	5.3	0	20.48	0	1		44	0	166	15.9674844	2	0	1	0	2.19		2.52	4.55	1.73	2.31
102	28	0	1	1	1	2	2	1	2	2	0	4.9	0	8.8	0	7.3	0	0	5	0	23.81	0	1	57.37	79	1	163	29.73390041	1	1	1	0	2.09		2.52	8.55	2.2	5.11
103	28	0	1	1	1	2	2	2	1	2	0	4.6	0	7.1	0	6.7	0	0	5.2	0	25.56	0	1		62	1	160	24.21875	1	1	1	0	2.04
104	33	1	2	2	2	2	1	2	2	2	0	5.4	1	6.3	0	5.3	0	1	5.1	0	13.97	0	0	26.3	53	0	165	19.46740129	0	0	0	0	2.11
105	28	0	1	1	1	2	2	2	2	2	0	4.5	0	6.5	0	5.7	0	0	5.1	0	36.71	0	1	54.49	85	1	165	31.22130395	1	1	1	1	2.12
106	28	0	1	1	1	2	2	1	2	2	0	4.6	0	6	0	5.7	0	0	5.3	0	86.74	0	1		56	0	161	21.60410478	0	0	0	0	2.05
107	30	0	1	1	1	2	2	1	2	2	0	5.3	1	7.2	0	6.2	0	1	5.3	0	6.02	0	0		50	0	160	19.53125	0	0	0	0	2.06
108	27	0	2	1	1	2	2	1	2	2	0	4.8	0	7.7	0	7	0	0	5.1	0	7.23	0	0	18.86	50	0	168	17.7154195	2	0	1	0	2.11
109	27	0	2	1	1	2	2	2	2	2	0	4.6	0	4.9	0	7.5	0	0	5.4	0	8.08	0	0	96.22	54	0	160	21.09375	0	0	0	0	2.22
110	27	0	1	1	1	2	2	2	2	2	0	4.3	0	6.3	0	5.8	0	0	5	0	9.77	0	0		57	0	160	22.265625	0	0	0	0	2.12
111	29	0	1	1	1	2	1	2	2	2	0	5.1	1	8	0	7.5	0	1	5.7	0	14.2	0	0		50	0	160	19.53125	0	0	0	0	2.24		3.2	6.35	2.14	3.47
112	26	0	1	1	1	2	1	2	2	2	0	5.4	1	8.5	0	10.2	1	1	5.8	0	15.45	0	0	8.01	52	0	163	19.57168128	0	0	0	0	2.09
113	27	0	1	2	2	2	1	1	2	2	0	3.9	0	5.7	0	6.9	0	0	5.3	0	11.45	0	0	17.79	59	0	171	20.17714852	0	0	0	0	2.19
114	27	0	2	1	1	2	2	1	1	2	1	4.6	0	7.4	0	6.7	0	0	5.3	0	12.82	0	0		56	0	165	20.56932966	0	0	0	0	2.14
115	27	0	1	2	2	2	2	1	2	2	0	4.6	0	8	0	6.5	0	0	5.7	0	14.86	0	0	15.91	52	0	165	19.10009183	0	0	0	0	2.02		1.63	3.81	1.62	1.88
116	27	0	2	3	2	2	1	1	2	2	0	5	0	5.9	0	5.7	0	0	5.1	0	14.99	0	0		65	1	165	23.87511478	0	0	0	0	2.21
117	27	0	2	1	1	2	2	1	2	2	0	4.9	0	8.2	0	7.3	0	0	5.1	0	21.42	0	1	25.2	55	0	167	19.72103697	0	0	0	0	1.99
118	27	0	2	1	1	2	2	2	2	2	0	4.4	0	6.7	0	6.2	0	0	4.9	0	23.4	0	1		60	0	166	21.77384236	0	0	0	0	2.13		2.21	6.17	2.11	3.48
119	27	0	2	1	1	2	2	1	2	2	0	4.6	0	9.4	0	7.7	0	0	5.1	0	30.64	0	1		51	0	168	18.06972789	2	0	1	0	2.2
120	27	0	1	1	1	2	2	2	2	2	0	4.4	0	7.9	0	7.5	0	0	5.3	0	45.97	0	1	159.67	62.5	1	163	23.52365539	0	0	0	0	2.22		2.76	8.05	2.42	4.54
121	27	0	1	1	1	2	2	1	2	2	0	4.3	0	8.3	0	6.4	0	0	4.9	0	49.73	0	1	41.16	68	1	163	25.59373706	1	1	1	0	2.19
122	26	0	2	1	1	2	2	1	1	2	0	4.7	0	8.8	0	5.9	0	0	5.3	0	3.94	1	0	26.9	64	1	163	24.08822312	1	1	1	0	2.16
123	26	0	2	2	2	2	1	2	1	2	0	4.1	0	6.9	0	6.5	0	0	5.2	0	4.91	0	0	24.62	52	0	166	18.87066338	0	0	0	0	2.13
124	26	0	1	1	1	2	2	1	2	2	0	4.9	0	8	0	6.8	0	0	5.6	0	5.52	0	0		68	1	168	24.09297052	1	1	1	0	2.4		1.97	5.57	2.34	2.81
125	26	0	2	2	2	2	1	1	2	2	0	4.8	0	6.5	0	6.3	0	0	5.6	0	5.55	0	0	106.85	47	0	161	18.13201651	2	0	1	0	2.06
126	26	0	2	1	1	2	2	2	2	2	0	4.4	0	6.2	0	5.4	0	0	5.2	0	5.86	0	0		55	0	164	20.44913742	0	0	0	0	2.08
127	26	0	1	1	1	2	2	1	2	2	0	4.5	0	6.8	0	6	0	0	5	0	7	0	0	88.53	60	0	169	21.0076678	0	0	0	0	1.93		2.68	7.21	1.92	4.55
128	26	0	2	1	1	2	2	2	2	2	0	4.4	0	7.4	0	6	0	0	5	0	7.81	0	0	81.23	57	0	155	23.72528616	0	0	0	0	2		1.08	7.05	3.24	3.56
129	31	1	2	1	1	2	2	1	2	2	0	4.7	0	8.5	0	8.8	1	1	5.2	0	12.29	0	0	42.42	52	0	163	19.57168128	0	0	0	0	2.14		1.43	6.2	2.35	3.33
130	26	0	1	1	1	2	2	2	2	2	0	4.8	0	8	0	6.1	0	0	5.1	0	8.55	0	0	70.5	53	0	160	20.703125	0	0	0	0	2.01
131	26	0	1	1	1	2	2	2	2	2	0	4.4	0	8.5	0	7.4	0	0	5.2	0	9.15	0	0	33.14	66	1	155	27.47138398	1	1	1	0	2.23		2.26	5.75	1.96	3.26
132	26	0	1	1	1	2	1	2	2	2	0	4.4	0	8.1	0	7.5	0	0	5.4	0	9.45	0	0	71.7	65	1	166	23.58832922	0	0	0	0	2.03
133	26	0	2	1	1	2	1	2	2	1	0	4.1	0	6.3	0	5.7	0	0	5.4	0	10.49	0	0		55	0	165	20.2020202	0	0	0	0	2.2
134	26	0	2	1	1	2	2	1	2	2	0	4.1	0	8	0	6.3	0	0	5.2	0	10.62	0	0	36.6	45	0	161	17.36044	2	0	1	0	2.2
135	26	0	2	1	1	2	2	1	2	2	0	4.6	0	7.8	0	6	0	0	5.4	0	13.95	0	0	48.07	70	1	166	25.40281608	1	1	1	0	2.24
136	29	0	1	1	1	2	1	1	2	2	0	5.2	1	9	0	7.9	0	1	5.4	0	18.62	0	0		60	0	175	19.59183673	0	0	0	0	2.05
137	26	0	1	2	2	1	1	2	1	1	0	4.3	0	9.3	0	7.4	0	0	5.9	0	15.82	0	0	70	56	0	155	23.30905307	0	0	0	0	2.13
138	26	0	2	1	1	2	2	1	2	2	0	4.3	0	6.3	0	5.7	0	0	5.6	0	16.03	0	0	35.05	60.7	0	162	23.12909617	0	0	0	0	2.13
139	26	0	2	2	2	2	2	2	2	2	0	4.9	0	6.5	0	4.7	0	0	5.1	0	17.06	0	0	2.38	52	0	160	20.3125	0	0	0	0	2.17
140	26	0	1	1	1	2	1	1	2	2	0	4.6	0	8.4	0	5.6	0	0	5.2	0	18.26	0	0		56	0	165	20.56932966	0	0	0	0	2.22
141	26	0	1	1	1	2	2	2	1	2	0	5	0	4.9	0	4.9	0	0	5	0	20.23	0	1	214.12	48	0	160	18.75	0	0	0	0	2.13
142	26	0	2	1	1	2	2	1	2	2	0	4.4	0	6.2	0	4.9	0	0	5.3	0	22.71	0	1	20.6	70	1	161	27.00513097	1	1	1	0	2		1.53	7.11	1.95	4.32
143	26	0	1	1	1	2	2	1	2	2	0	4.6	0	6.8	0	5.8	0	0	5.6	0	29.73	0	1		46	0	163	17.31341037	2	0	1	0	2.05
144	26	0	1	2	2	2	1	2	2	2	0	4.7	0	7.3	0	5.9	0	0	5.6	0	50.55	0	1	58.03	61	0	160	23.828125	0	0	0	0	2.23
145	25	0	1	1	1	2	2	2	2	2	0	4.6	0	5.3	0	5.5	0	0	5.5	0	6.07	0	0	77.32	48	0	160	18.75	0	0	0	0	2.22		3.22	6.74	2.49	3.71
146	25	0	1	1	1	2	2	1	1	2	0	4.8	0	6.3	0	7.8	0	0	5	0	6.32	0	0	113.21	53	0	163	19.94805977	0	0	0	0	2.1
147	25	0	1	2	2	2	2	2	2	1	0	4.7	0	6.7	0	5.2	0	0	5.5	0	6.33	0	0	11.65	50	0	160	19.53125	0	0	0	0	2.14
148	25	0	2	1	1	2	2	1	2	2	0	4.1	0	6.2	0	4.1	0	0	5.3	0	7.29	0	0		55	0	163	20.70081674	0	0	0	0	2.28
149	25	0	1	1	1	2	1	2	2	2	0	4.3	0	6	0	5.8	0	0	5.4	0	9.09	0	0	70.72	52	0	160	20.3125	0	0	0	0	2.14		1.22	6.49	2.74	3.29
150	25	0	2	2	2	2	1	1	1	2	0	4.2	0	5.5	0	5.4	0	0	4.9	0	9.98	0	0	87.69	110	1	167	39.44207394	1	1	1	1	2.03
151	33	1	1	1	1	2	1	1	2	2	0	4.7	0	10.5	1	7.5	0	1	5.1	0	14.79	0	0	149.3	54	0	166	19.59645812	0	0	0	0	2.2
152	25	0	2	1	1	2	2	1	2	2	0	4.5	0	7.5	0	6.3	0	0	6	1	14.8	0	0	63.67	63	1	162	24.00548697	1	1	1	0	2.26
153	25	0	2	1	1	2	1	2	2	2	0	4.8	0	9.4	0	6.8	0	0	5.2	0	22.47	0	1		56	0	159	22.15102251	0	0	0	0	2.2
154	25	0	1	1	1	2	2	2	2	2	0	4.4	0	7.3	0	6.4	0	0	4.8	0	23.85	0	1	31.33	47	0	159	18.59103675	0	0	0	0	2.1
155	25	0	2	1	1	2	1	2	2	2	0	4.5	0	7.3	0	8.2	0	0	5.2	0	25.22	0	1		49	0	155	20.39542144	0	0	0	0	2.26		1.97	6.59	2.17	3.94
156	25	0	2	2	2	2	1	2	2	2	1	4.3	0	10.6	1	7.6	0	1	4.9	0	45.1	0	1		49	0	158	19.6282647	0	0	0	0	2.09
157	25	0	1	2	2	2	1	2	2	2	0	4.6	0	6.2	0	5.8	0	0	5.2	0	33.53	0	1		50	0	163	18.81892431	0	0	0	0	2.33
158	31	1	2	1	1	2	2	1	2	2	0	4.9	0	10.2	1	9	1	1	5.3	0	27.63	0	1	11.97	53	0	164	19.70553242	0	0	0	0	2.14
159	32	1	2	1	1	2	2	2	2	2	0	5.2	1	7.1	0	6.4	0	1	5.3	0	24.03	0	1		55	0	167	19.72103697	0	0	0	0	2.17
160	24	0	1	1	1	2	2	2	2	2	0	4.3	0	6.7	0	4.9	0	0	5.6	0	7.75	0	0		58	0	158	23.23345618	0	0	0	0	2.34		1.65	6.4	2.17	3.51
161	24	0	1	1	1	2	1	1	2	2	0	4.5	0	6.3	0	4.6	0	0	5.1	0	9.9	0	0		64	1	168	22.67573696	0	0	0	0	2.1
162	24	0	1	1	1	2	2	1	2	2	0	5	0	7.9	0	7.5	0	0	5.4	0	12.23	0	0		45	0	160	17.578125	2	0	1	0	2.26
163	26	0	2	1	1	2	2	1	2	1	0	5.3	1	8.4	0	7.6	0	1	5.3	0	17.96	0	0		55	0	167	19.72103697	0	0	0	0	2.12
164	24	0	1	2	2	2	1	2	2	2	0	4.6	0	5.8	0	7.2	0	0	5.9	0	15.36	0	0		48	0	160	18.75	0	0	0	0	2.21
165	24	0	2	1	1	2	1	2	2	2	0	4.3	0	5.5	0	6.3	0	0	5.2	0	17.36	0	0		56	0	165	20.56932966	0	0	0	0	2.05
166	24	0	1	1	1	2	1	2	2	2	0	4.7	0	6.9	0	6.2	0	0	5.3	0	21.94	0	1		53	0	156	21.77843524	0	0	0	0	2.16
167	24	0	1	1	1	2	2	2	2	2	0	4.1	0	5.3	0	5.1	0	0	4.8	0	28.89	0	1		48	0	158	19.22768787	0	0	0	0	2.24
168	24	0	1	1	1	2	1	2	2	1	0	4.7	0	7.4	0	6.7	0	0	5.2	0	34.07	0	1		63	1	167	22.58955144	0	0	0	0	2.13
169	24	0	1	2	2	2	2	1	2	2	0	4.3	0	7.6	0	6.7	0	0	5	0	48.41	0	1	66.73	75	1	160	29.296875	1	1	1	0	2.21		4.12	5.33	1.81	2.84
170	24	0	1	1	1	2	2	1	2	1	0	4.9	0	5.7	0	5.9	0	0	5.4	0	105.07	0	1	93.62	57.5	0	158	23.03316776	0	0	0	0	2.03
171	23	0	2	2	2	2	2	2	2	2	0	4.1	0	8.3	0	5.9	0	0	5.3	0	18.96	0	0	90.92	48	0	158	19.22768787	0	0	0	0	2.24
172	23	0	1	1	1	2	2	2	2	2	0	4.6	0	7.4	0	5.6	0	0	5	0	4.56	1	0	69.09	56	0	160	21.875	0	0	0	0	2.02
173	23	0	1	1	1	2	1	1	2	2	0	4.7	0	5.5	0	5.9	0	0	5.5	0	6.1	0	0		68	1	155	28.30385016	1	1	1	0	2.27
174	23	0	1	1	1	2	2	2	2	2	0	3.9	0	8.7	0	6.5	0	0	5.3	0	6.85	0	0	106.88	58	0	160	22.65625	0	0	0	0	2.05		1.62	4.81	1.83	2.6
175	23	0	1	1	1	2	1	1	1	2	0	4.6	0	8.3	0	7	0	0	5.6	0	6.86	0	0		75	1	163	28.22838647	1	1	1	0	2.23		2.24	5.55	1.58	3.52
176	23	0	2	2	2	2	1	2	2	2	0	4.7	0	6.8	0	4.1	0	0	5.2	0	8.72	0	0		65	1	168	23.03004535	0	0	0	0	2.22		2.32	6.4	2.36	3.58
177	26	0	2	2	2	2	1	1	2	2	0	5.2	1	9.1	0	7.7	0	1	5.6	0	9.9	0	0		57	0	170	19.72318339	0	0	0	0	2.2
178	23	0	2	1	1	2	2	1	2	2	0	4.7	0	4.7	0	5.9	0	0	5	0	25.31	0	1		61	0	162	23.24340802	0	0	0	0	2.05
179	22	0	1	1	1	2	1	2	2	2	0	4.2	0	6.5	0	6.2	0	0	5.6	0	12.14	0	0	31.4	56	0	171	19.15119182	0	0	0	0	2.11		1.91	6.37	2.12	3.55
180	22	0	1	1	1	2	2	1	2	2	0	4.5	0	8.4	0	8	0	0	5.5	0	21.57	0	1	32.85	60	0	165.4	21.93210114	0	0	0	0	2.14
181	43	1	2	1	1	2	1	1	2	2	0	4.6	0	9.6	0	6.8	0	0	5.2	0	7.27	0	0		56.5	0	158	22.63259093	0	0	0	0	2.15
182	41	1	2	1	1	2	2	2	2	2	0	4.7	0	8.2	0	7.4	0	0	5.1	0	6.05	0	0	152.39	57.5	0	155	23.93340271	0	0	0	0	2.02		2.19	6.81	2.12	4.09
183	41	1	2	2	2	2	1	2	1	2	0	4.6	0	9	0	7.7	0	0	5.4	0	25.99	0	1		56	0	168	19.84	0	0	0	0	2.27		3.11	6.75	1.95	3.9
184	27	0	2	1	1	2	2	1	2	2	0	5.5	1	6.9	0	5.7	0	1	5.1	0	6.71	0	0	18.39	52	0	162	19.81405274	0	0	0	0	2.07
185	35	1	1	1	1	2	2	1	2	2	0	4.8	0	7.2	0	8.6	1	1	5.2	0	12.31	0	0	17.26	54	0	165	19.83471074	0	0	0	0	2.11		2.23	3.69	1.01	2.04
186	40	1	1	1	1	2	2	1	2	2	0	4.6	0	5.7	0	6.3	0	0	5	0	34.77	0	1		59	0	168	20.90419501	0	0	0	0	2.29
187	39	1	1	1	1	2	2	2	2	2	0	4.9	0	8.7	0	7.4	0	0	5.2	0	3.79	1	0		64	1	168	22.67573696	0	0	0	0	2.15
188	39	1	1	1	1	2	1	1	2	2	0	4.7	0	7.4	0	6	0	0	5	0	6.44	0	0	111.11	55	0	160	21.484375	0	0	0	0	2.16
189	39	1	1	1	1	2	2	2	2	1	0	5	0	9.4	0	7.9	0	0	5.4	0	7.36	0	0	26.66	53	0	160	20.703125	0	0	0	0	2.15		1.44	8.1	2.9	2.51
190	39	1	2	2	2	2	1	2	2	1	0	4.6	0	7.7	0	7	0	0	5.3	0	7.92	0	0		70	1	170	24.22145329	1	1	1	0	2.17
191	32	1	1	2	2	2	2	2	2	2	0	5.7	1	10.9	1	7.4	0	1	5.5	0	38.8	0	1		54	0	165	19.83471074	0	0	0	0	2.05
192	32	1	2	1	1	2	2	2	2	2	0	5.2	1	7.1	0	6.8	0	1	5.3	0	29.41	0	1	63.59	51	0	160	19.921875	0	0	0	0	2.1
193	39	1	2	2	2	2	1	1	2	2	0	4.8	0	7.6	0	7.5	0	0	5	0	17.09	0	0	106.09	55	0	171	18.80920625	0	0	0	0	2.08		1.91	6.22	2.06	3.48
194	28	0	1	1	1	2	2	1	2	2	0	5.5	1	8.9	0	5.9	0	1	5.3	0	13.95	0	0	76.28	51	0	160	19.921875	0	0	0	0	2.06		2.14	6.47	2.79	3.34
195	38	1	1	2	2	2	1	1	2	1	0	4.8	0	9.8	0	7.4	0	0	5.3	0	7.23	0	0	15.54	50	0	155	20.81165453	0	0	0	0	2.08		1.37	5.47	2.11	2.98
196	33	1	2	1	1	2	2	2	1	2	0	4.4	0	11.2	1	8.2	0	1	5.3	0	3.57	1	0		55	0	166	19.95935549	0	0	0	0	2.14
197	33	1	2	1	1	2	2	2	2	2	0	4.6	0	9.2	0	8.7	1	1	5	0	12.32	0	0	79.45	63	1	159	24.92	1	1	1	0	2.1
198	38	1	1	2	2	2	2	2	2	2	0	4.7	0	9.2	0	6.4	0	0	5.2	0	26.66	0	1	22.35	43.5	0	156	17.87475345	2	0	1	0	2.15
199	28	0	2	1	1	2	1	2	2	2	0	5.1	1	7.6	0	8	0	1	5.8	0	3.1	1	0	56.86	57	0	168	20.19557823	0	0	0	0	2.12
200	33	1	1	1	1	2	2	2	2	2	1	5.5	1	11	1	9.8	1	1	5.4	0	15.53	0	0	115.32	55	0	165	20.2020202	0	0	0	0	2.12		1.33	7.28	2.23	4.57
201	37	1	1	1	1	2	2	1	2	2	0	4.9	0	6	0	5.8	0	0	5.2	0	3.68	1	0	31.78	64	1	170	22.14532872	0	0	0	0	2.05
202	33	1	2	2	2	2	2	2	2	2	0	4.6	0	9.3	0	9.5	1	1	5.2	0	18.79	0	0		55	0	165	20.2020202	0	0	0	0	2.3		3.2	8.66	2.43	5.56
203	28	0	2	1	1	2	2	1	2	2	0	5.1	1	6.7	0	4.8	0	1	5.1	0	27.16	0	1		55	0	165	20.2020202	0	0	0	0	2.02		1.97	4.73	1.64	2.43
204	30	0	1	2	2	2	1	1	2	2	0	4.3	0	9.4	0	8.6	1	1	5.2	0	13.46	0	0	22.68	58	0	169	20.30741221	0	0	0	0	2.32
205	37	1	2	2	2	2	1	1	1	2	0	4.7	0	7.2	0	6.1	0	0	5.3	0	8.46	0	0	21.99	55	0	164	20.44913742	0	0	0	0	2.16
206	37	1	2	2	2	2	1	1	2	2	0	4	0	7.1	0	6.3	0	0	5	0	8.6	0	0		62	1	152	26.83518006	1	1	1	0	2.14
207	37	1	1	1	1	2	2	2	2	2	0	4.8	0	6	0	6	0	0	5.5	0	8.85	0	0	9.97	63	1	163	23.71184463	0	0	0	0	2.06	11.2
208	37	1	1	1	1	2	1	1	2	2	0	4.2	0	7.7	0	6.2	0	0	5.2	0	10.27	0	0	47.87	53	0	158	21.23057202	0	0	0	0	2.12		2.82	6.46	2.18	3.6
209	37	1	2	2	2	2	2	2	2	2	0	4.9	0	9.3	0	8.2	0	0	5.6	0	12.58	0	0	37.92	57	0	165	20.93663912	0	0	0	0	2.15
210	37	1	1	2	2	2	2	2	2	2	0	4.3	0	8.9	0	7	0	0	5.8	0	13.39	0	0	9.23	58	0	155	24.14151925	1	1	1	0	2.17
211	37	1	2	2	2	2	1	1	2	2	0	5	0	7.9	0	6.3	0	0	5.6	0	13.6	0	0		63	1	165	23.14049587	0	0	0	0	2.12
212	29	0	1	1	1	2	1	2	2	2	0	5.4	1	8.1	0	6.8	0	1	6.3	1	10.23	0	0		53	0	161	20.44674202	0	0	0	0	2.11		1.42	6.6	2.55	3.53
213	37	1	1	1	1	2	2	2	2	2	0	4.9	0	8.8	0	5.9	0	0	5.5	0	15.36	0	0	35.96	68	1	159	26.89767019	1	1	1	0	2.3
214	28	0	2	2	2	2	1	2	2	2	0	5.1	1	8.7	0	7.5	0	1	5.4	0	3.35	0	0	55	55	0	164	20.44913742	0	0	0	0	5.6
215	37	1	1	1	1	2	2	2	2	2	0	4.6	0	6.5	0	7	0	0	5.2	0	22.25	0	1	0.5	52	0	166	18.87066338	0	0	0	0	2.01
216	30	0	1	1	1	2	2	1	2	1	0	4.6	0	8.7	0	8.5	1	1	5.4	0	5.94	0	0	20.33	51.2	0	158	20.50953373	0	0	0	0	2.15
217	41	1	2	1	1	2	2	2	1	1	0	4.4	0	10	1	9.1	1	1	5.2	0	29.45	0	1	82.32	55	0	163	20.70081674	0	0	0	0	2.2
218	36	1	2	2	2	2	2	2	1	2	0	4.6	0	7.2	0	6.9	0	0	5.2	0	2.37	1	0	35.73	62	1	160	24.21875	1	1	1	0	2.12
219	36	1	2	2	2	2	2	2	2	2	0	5	0	9.5	0	7.3	0	0	5.5	0	2.83	1	0	60.13	62.5	1	162	23.81496723	0	0	0	0	2.12		2.07	6.57	2.23	3.85
220	36	1	1	2	2	2	2	1	2	2	0	4.7	0	8.4	0	6.8	0	0	5.2	0	8.73	0	0		61.5	0	166	22.31818842	0	0	0	0	2.12
221	30	0	2	1	1	2	2	1	2	2	0	5.2	1	8.5	0	6.9	0	1	5.3	0	4.95	0	0	230.48	55	0	163	20.70081674	0	0	0	0	2.17
222	36	1	2	1	1	2	2	1	2	2	0	4.8	0	6.9	0	6.4	0	0	5.5	0	9.05	0	0	89.37	53	0	165	19.46740129	0	0	0	0	2.28		3.07	8.45	2.53	4.94
223	25	0	1	2	2	2	1	1	2	2	0	4.1	0	8.8	0	9.4	1	1	5.6	0	4.78	0	0	15.98	55	0	163	20.70081674	0	0	0	0	2.22			2.85	5.14	2
224	36	1	2	1	1	2	2	1	2	2	0	4.7	0	4.5	0	5.6	0	0	5.5	0	9.91	0	0		65	1	175	21.2244898	0	0	0	0	2.11
225	36	1	2	2	2	2	2	2	2	2	0	4.2	0	7.3	0	6	0	0	5	0	11.16	0	0		55	0	168	19.48696145	0	0	0	0	2.02
226	36	1	2	2	2	2	1	1	2	2	0	4.3	0	6.8	0	5.5	0	0	5.3	0	16.81	0	0	71.5	60	0	156	24.65483235	1	1	1	0	2.22
227	33	1	1	2	2	2	2	1	2	2	0	4.3	0	8.3	0	9.4	1	1	5.2	0	20.84	0	1		53	0	160	20.703125	0	0	0	0	2.14
228	36	1	1	1	1	2	2	2	2	2	0	4.9	0	9.2	0	6.8	0	0	5.5	0	22.32	0	1		64	1	165	23.50780533	0	0	0	0	2.21		1.62	5.34	2.2	2.68
229	36	1	1	2	2	2	2	1	2	2	0	4.8	0	7.9	0	6.9	0	0	5.1	0	43.11	0	1	49.79	48	0	160	18.75	0	0	0	0	2.19
230	35	1	2	1	1	2	2	2	2	2	0	4.9	0	7.2	0	5.9	0	0	5.6	0	1.58	1	0	97.33	47	0	152	20.34279778	0	0	0	0	2.06
231	32	1	1	1	1	2	2	2	2	2	0	3.9	0	9	0	8.8	1	1	6.1	1	9.02	0	0	97.41	53	0	160	20.703125	0	0	0	0	2.04		4.14	6.05	2.38	2.8
232	35	1	2	3	2	2	2	2	2	2	0	4.1	0	6	0	6.4	0	0	5.7	0	2.6	1	0	18.93	58	0	168	20.54988662	0	0	0	0	2.02		1.83	5.45	1.96	2.88
233	35	1	1	2	2	2	2	1	2	2	0	4.9	0	7.7	0	7.4	0	0	5	0	3.19	1	0		53	0	163	19.94805977	0	0	0	0	2.32
234	35	1	2	2	2	2	2	2	2	2	0	4.6	0	6.8	0	6.5	0	0	5.9	0	3.38	1	0	49.31	47	0	150	20.88888889	0	0	0	0	2.17		1.94	7.31	2.58	4.43
235	35	1	2	1	1	2	2	1	2	2	0	4.9	0	5.8	0	4.2	0	0	5.4	0	4.39	1	0		60	0	167	21.51385851	0	0	0	0	2.15
236	35	1	2	1	1	2	2	1	2	2	0	5	0	9.8	0	6.3	0	0	5.3	0	4.46	1	0	44.85	75	1	158	30.0432623	1	1	1	1	2.21		3.13	6.73	1.76	3.8
237	35	1	2	1	1	2	1	1	2	2	0	4.7	0	8	0	6.9	0	0	5.1	0	5.07	0	0	86.3	56	0	160	21.875	0	0	0	0	2.18
238	33	1	1	1	1	2	2	2	2	2	0	5.3	1	7.9	0	7.4	0	1	5.3	0	28.46	0	1	81.86	60	0	170	20.76124567	0	0	0	0	2.12		1.52	5.82	2.49	2.99
239	35	1	2	1	1	2	2	1	2	2	1	4.6	0	5.6	0	6.7	0	0	5.2	0	9.38	0	0	32.6	53	0	158	21.23057202	0	0	0	0	2.09
240	35	1	2	1	1	2	2	1	2	2	0	4.4	0	6.3	0	6.4	0	0	5.1	0	11.8	0	0		52	0	156	21.36752137	0	0	0	0	2.2		1.81	4.39	1.68	2.35
241	27	0	1	1	1	2	2	1	2	2	0	5.1	1	5.4	0	6.2	0	1	5.4	0	7.01	0	0	52.3	60	0	170	20.76124567	0	0	0	0	2.12		2.7	5.65	2.1	3.05
242	22	0	1	2	2	2	2	1	2	2	0	5.1	1	6.4	0	4.6	0	1	5	0	32.31	0	1	19.31	60	0	170	20.76124567	0	0	0	0	2.28		2.71	5.02	2.07	2.36
243	35	1	2	2	2	2	1	2	2	2	0	4.6	0	7.3	0	6.3	0	0	5.3	0	12.42	0	0	55.57	54	0	160	21.09375	0	0	0	0	2.22		2.75	7.41	2.07	4.82
244	35	1	2	2	2	2	1	2	2	2	0	4.5	0	6.9	0	5.2	0	0	5.6	0	12.52	0	0		68	1	171	23.25501864	0	0	0	0	2.26		4.51	6.22	1.83	3.89
245	35	1	1	1	1	2	1	1	2	2	0	3.9	0	5.3	0	6	0	0	5.1	0	12.84	0	0	70.7	120	1	153	51.262335	1	1	1	1	2.24
246	31	1	1	2	2	2	1	1	2	2	0	4.7	0	9.5	0	9.2	1	1	5.3	0	22.35	0	1	15.46	50	0	155	20.81165453	0	0	0	0	1.92
247	35	1	1	1	1	2	2	1	2	2	0	5	0	9.9	0	7.2	0	0	5.4	0	15.13	0	0	39.87	68	1	170	23.52941176	0	0	0	0	2.08
248	35	1	1	2	2	2	2	2	1	2	0	5	0	9.5	0	7.8	0	0	5	0	17.08	0	0		58	0	158	23.23345618	0	0	0	0	2.19
249	35	1	2	2	2	2	2	2	2	1	0	4.3	0	9	0	8	0	0	5	0	17.35	0	0		62	1	159	24.52434635	1	1	1	0	2.11
250	35	1	2	2	2	2	2	2	2	2	0	4.1	0	6.8	0	4.8	0	0	5.6	0	20.43	0	1		58	0	158	23.23345618	0	0	0	0	2.13		1.87	4.88	1.66	2.79
251	35	1	2	2	2	2	2	1	2	2	0	4.4	0	7.6	0	8.2	0	0	5.1	0	21.53	0	1		53	0	165	19.46740129	0	0	0	0	2.05
252	33	1	2	2	2	2	2	1	2	2	0	5.2	1	9.8	0	9.5	1	1	5.1	0	4.38	1	0	66.59	50	0	155	20.81165453	0	0	0	0	2.14
253	34	1	2	1	1	2	1	2	2	2	0	4.6	0	5.9	0	5	0	0	5.6	0	2.43	1	0	45.99	53	0	158	21.23057202	0	0	0	0	2.28		2.24	5.24	1.89	2.91
254	34	1	2	2	2	2	1	1	2	2	0	4.3	0	7.8	0	6.5	0	0	5.5	0	3.49	1	0	78.68	54	0	165	19.83471074	0	0	0	0	2
255	34	1	1	2	2	2	2	1	2	2	0	4.8	0	7.1	0	5.5	0	0	5	0	4.84	0	0		50	0	160	19.53125	0	0	0	0	2.19
256	34	1	1	2	2	2	2	2	2	2	0	4.8	0	7.8	0	7.9	0	0	5.4	0	5.01	0	0	109.53	42	0	155	17.4817898	2	0	1	0	2.08		3.8	6.23	2.54	3.01
257	34	1	2	1	1	2	2	2	2	2	0	4.5	0	8	0	6.7	0	0	5.2	0	5.19	0	0		55	0	165	20.2020202	0	0	0	0	2.07
258	37	1	2	2	2	2	1	2	2	1	0	5.1	1	4.6	0	7.5	0	1	5.9	0	4.33	1	0		56	0	164	20.82093992	0	0	0	0	2.07
259	34	1	2	1	1	2	2	2	2	1	0	4.9	0	9.3	0	6.4	0	0	5.8	0	6.19	0	0	40.4	52	0	160	20.3125	0	0	0	0	2.13		1.91	5.47	1.75	3.06
260	27	0	1	1	1	2	1	1	2	2	0	4.8	0	9.2	0	8.8	1	1	5.1	0	13.62	0	0	40.54	52	0	158	20.83	0	0	0	0	2.09
261	34	1	1	1	1	2	1	2	2	2	0	4.1	0	7	0	8	0	0	5.6	0	6.33	0	0		63	1	165	23.14049587	0	0	0	0	2.21
262	34	1	2	2	2	2	2	2	1	1	0	4.9	0	8.4	0	6.3	0	0	5	0	6.6	0	0		61.5	0	166	22.31818842	0	0	0	0	2.27		2.02	4.88	1.78	2.48
263	31	1	1	1	1	2	2	2	2	1	0	5.1	1	6.4	0	7.2	0	1	5.7	0	25.77	0	1	37.93	47	0	150	20.88888889	0	0	0	0	2.15		2.56	5.37	1.78	2.99
264	34	1	2	1	1	2	2	2	2	2	0	4.6	0	6.8	0	6.3	0	0	5.1	0	8.91	0	0	25.96	48	0	155	19.97918835	0	0	0	0	2.22		2.04	6.45	2.4	3.62
265	34	1	2	1	1	2	1	2	2	2	0	4.9	0	8.2	0	7.4	0	0	5.3	0	8.98	0	0		71	1	166	25.76571346	1	1	1	0	2.2		3.56	6.96	2.05	3.99
266	34	1	2	2	2	2	1	1	2	2	0	4.6	0	8.6	0	7.4	0	0	5.6	0	9.17	0	0		65	1	163	24.4646016	1	1	1	0	2.19		2.09	6.34	2.49	3.17
267	34	1	2	1	1	2	2	2	2	2	0	4.1	0	5.7	0	5	0	0	5.2	0	9.47	0	0	178.93	60	0	162	22.86236854	0	0	0	0	2.21		1.3	7.79	2.43	4.73
268	34	1	2	2	2	2	1	2	2	2	0	4.1	0	8.3	0	7.5	0	0	5	0	9.79	0	0	23.65	48	0	162	18.28989483	2	0	1	0	2.15
269	34	1	2	3	2	2	1	1	2	2	0	4.5	0	8.2	0	5.9	0	0	5	0	9.98	0	0		65	1	163	24.4646016	1	1	1	0	2.15
270	34	1	1	1	1	2	2	2	2	2	0	4.8	0	9.8	0	8.6	1	1	5.1	0	23.26	0	1		55	0	162	20.95717116	0	0	0	0	2.23
271	27	0	2	1	1	2	1	2	2	2	0	5.3	1	8.8	0	6.2	0	1	5.4	0	40.13	0	1	25.17	55	0	162	20.95717116	0	0	0	0	2.19
272	34	1	2	1	1	2	2	1	2	1	0	4.7	0	6.8	0	6	0	0	5.5	0	11.79	0	0		60	0	160	23.4375	0	0	0	0	2.06
273	34	1	1	1	1	2	1	2	2	2	0	4.3	0	6.2	0	6.1	0	0	5.4	0	11.8	0	0		75	1	173	25.05930703	1	1	1	0	2.1		1.38	5.03	1.63	2.88
274	34	1	2	2	2	2	2	2	2	2	0	4.8	0	5.8	0	6.4	0	0	5.6	0	11.97	0	0	26.4	60	0	165	22.03856749	0	0	0	0	2.16
275	26	0	2	1	1	2	2	1	2	2	0	5.3	1	8.7	0	5.4	0	1	5.3	0	13.17	0	0	29.57	62	1	172	20.9572742	0	0	0	0	2.28		2.87	6.02	1.67	3.52
276	34	1	1	1	1	2	2	1	2	2	0	4.8	0	6.5	0	5.7	0	0	5.5	0	15.32	0	0		64	1	160	25	1	1	1	0	2.34
277	34	1	2	1	1	2	2	2	2	2	0	4.4	0	8.4	0	7	0	0	5.6	0	18.27	0	0		45	0	155	18.73048907	0	0	0	0	2.23
278	28	0	1	1	1	2	2	2	2	2	0	4.5	0	9.5	0	8.6	1	1	5.3	0	27.85	0	1	104.68	54	0	160	21.09375	0	0	0	0	2.15
279	34	1	2	1	1	2	2	1	2	2	0	4.6	0	5.4	0	5.8	0	0	5.4	0	19.63	0	0		62	1	174	20.47826661	0	0	0	0	2.12		2.62	5.72	2.13	2.83
280	34	1	2	3	2	2	1	1	2	1	0	4.9	0	9.2	0	6.3	0	0	4.8	0	22.25	0	1		43	0	150	19.11111111	0	0	0	0	2.09
281	23	0	1	2	2	2	2	2	2	2	0	5.5	1	8.9	0	6.9	0	1	5.5	0	18.6	0	0	44.19	61	0	170	21.10726644	0	0	0	0	2.26
282	34	1	2	1	1	2	2	1	2	2	0	4.2	0	7.4	0	6.2	0	0	5.2	0	23.62	0	1		57	0	168	20.19557823	0	0	0	0	2.09		1.93	4.9	1.872.98	2.54
283	34	1	2	2	2	2	2	1	1	2	0	4.7	0	7	0	7.5	0	0	5.3	0	23.66	0	1	94.1	40	0	156	16.4365549	2	0	1	0	2.01
284	34	1	1	1	1	2	2	1	2	2	0	4.4	0	7.8	0	6.9	0	0	5.1	0	25.15	0	1	25.23	50	0	153	21.35930625	0	0	0	0	2.17
285	38	1	1	1	1	2	1	2	2	2	0	4.4	0	11	1	7.4	0	1	5.1	0	39.36	0	1	43.75	47.5	0	150	21.11111111	0	0	0	0	2.32		2.22	6.26	2.15	3.71
286	33	1	1	1	1	2	1	1	2	1	1	4.6	0	7.8	0	7.2	0	0	5.5	0	2.88	1	0	82.52	60	0	158	24.03460984	1	1	1	0	2.17		1.66	4.24	1.51	2.36
287	30	0	2	1	1	2	2	1	1	1	0	5.3	1	7.8	0	7.3	0	1	5.8	0	20.23	0	1	28.37	57	0	164	21.19274242	0	0	0	0	2.15		2.53	5.8	1.84	2.9
288	33	1	2	2	2	2	1	1	2	2	0	4.5	0	9.6	0	7.4	0	0	5.1	0	4.26	1	0		56	0	160	21.875	0	0	0	0	2.19
289	33	1	2	1	1	2	2	1	2	2	0	4.7	0	5.3	0	5.7	0	0	5.1	0	4.31	1	0	94.86	55	0	160	21.484375	0	0	0	0	2.05		3.12	4.84	1.51	2.78
290	35	1	1	1	1	2	2	1	2	2	0	5.1	1	8.5	0	7.1	0	1	5.1	0	11.71	0	0	6.67	53	0	158	21.23057202	0	0	0	0	2.2
291	33	1	1	2	2	2	2	1	2	2	0	4.5	0	7.5	0	6.1	0	0	5.6	0	4.83	0	0	21.54	55	0	171	18.80920625	0	0	0	0	2.16
292	33	1	2	2	2	1	2	2	1	2	0	4.9	0	8.5	0	6.2	0	0	5.7	0	4.91	0	0		58	0	154	24.45606342	1	1	1	0	2.06
293	33	1	2	1	1	2	2	2	2	2	0	4.7	0	9.2	0	6.9	0	0	5.6	0	5.29	0	0	40.04	48	0	163	18.06616734	2	0	1	0	2.19		2.5	6.62	2.44	3.72
294	33	1	1	2	2	2	2	1	2	2	0	4.6	0	7.3	0	5.9	0	0	5.4	0	5.4	0	0	35.38	76	1	168	26.92743764	1	1	1	0	2.14
295	33	1	1	1	1	2	2	2	2	2	0	4.8	0	8.7	0	6.3	0	0	5.2	0	5.42	0	0	37.04	54	0	160	21.09375	0	0	0	0	2.05
296	33	1	1	2	2	2	2	2	2	2	0	4.4	0	6.4	0	5.5	0	0	5.2	0	5.5	0	0		60	0	165	22.03856749	0	0	0	0	2.05
297	33	1	2	1	1	2	2	1	2	2	0	4.8	0	6.9	0	6.4	0	0	5.3	0	5.82	0	0	59.27	61	0	162	23.24340802	0	0	0	0	2
298	33	1	1	1	1	2	2	1	2	2	0	4.6	0	7.3	0	5.9	0	0	5	0	5.98	0	0	20.94	50	0	156	20.54569362	0	0	0	0	2.04
299	33	1	1	1	1	2	1	1	2	2	0	4.2	0	7.2	0	4.4	0	0	5	0	6.23	0	0	60.54	47	0	163	17.68978885	2	0	1	0	2.22
300	33	1	2	1	1	2	2	1	2	2	0	4.7	0	8.5	0	7.4	0	0	5.1	0	6.38	0	0	29.83	63	1	158	25.23634033	1	1	1	0	2.09
301	33	1	2	1	1	2	2	1	2	2	0	4.8	0	7.3	0	6.8	0	0	5.6	0	6.45	0	0	45.19	67	1	158	26.83864765	1	1	1	0	2.08
302	33	1	1	1	1	2	2	1	2	2	0	4.6	0	4.6	0	5.3	0	0	5.1	0	9.76	0	0	34.33	61	0	169	21.3577956	0	0	0	0	2.23
303	33	1	2	1	1	2	2	1	2	2	0	3.9	0	7	0	5.8	0	0	5.3	0	10.03	0	0	85.4	50	0	168	17.7154195	2	0	1	0	2.03
304	28	0	1	1	1	2	2	1	2	2	0	5.1	1	7	0	8.2	0	1	5	0	14.1	0	0	0.5	58	0	165	21.30394858	0	0	0	0	2.2		1.68	6.3	2.1	3.77
305	33	1	1	2	2	2	2	2	1	2	0	4.6	0	7.5	0	5.3	0	0	5.3	0	11.45	0	0	63.63	48	0	163	18.06616734	2	0	1	0	2.12
306	31	1	1	2	2	2	1	2	2	2	0	5.1	1	5.9	0	5.8	0	1	5.2	0	15.12	0	0	43.03	56	0	162	21.33821064	0	0	0	0	2.15		2.42	6.3	2.35	3.34
307	33	1	1	1	1	2	2	2	2	2	0	4.8	0	5	0	4.2	0	0	5.6	0	12.21	0	0		50	0	162	19.05197378	0	0	0	0	2.21
308	33	1	2	2	2	2	2	1	2	2	0	4.6	0	9.4	0	8.6	1	1	5	0	11.25	0	0		59	0	166	21.41094498	0	0	0	0	2.2		2.54	5.84	1.97	3.25
309	27	0	2	2	2	2	1	1	2	2	0	5.5	1	7.7	0	6.4	0	1	5.6	0	4.88	0	0		59	0	166	21.41094498	0	0	0	0	2.21
310	33	1	2	1	1	2	2	2	2	2	0	4.8	0	8	0	6	0	0	5.4	0	13.69	0	0	44.34	55	0	155	22.89281998	0	0	0	0	2.07
311	33	1	1	1	1	2	2	2	2	2	0	5	0	7.3	0	6.6	0	0	5.4	0	13.82	0	0		56	0	158	22.43230252	0	0	0	0	2.08		2.47	4.53	1.71	2.32
312	33	1	2	1	1	2	2	2	2	2	0	5.3	1	7.9	0	7.7	0	1	5.4	0	29.02	0	1	106.86	62	1	170	21.4532872	0	0	0	0	2.21
313	33	1	1	1	1	2	2	2	2	2	0	5	0	9.7	0	8.3	0	0	5	0	14.58	0	0	136.9	76	1	155	31.63371488	1	1	1	1	2.15		2.02	7.03	2.86	3.3
314	29	0	1	1	1	2	2	2	2	2	1	5.3	1	6.5	0	5	0	1	5.7	0	6.95	0	0	10.84	53	0	157	21.50188649	0	0	0	0	2.03		2.98	7.39	2.09	4.45
315	33	1	2	2	2	2	2	1	2	2	0	4.8	0	6.5	0	5.7	0	0	5.7	0	18.31	0	0	83.7	70	1	165	25.71166208	1	1	1	0	2
316	26	0	1	1	1	2	2	2	2	1	0	7.4	1	7.8	0	5.2	0	1	5.9	0	15.1	0	0		58	0	164	21.56454491	0	0	0	0	2.02
317	28	0	1	2	2	2	1	1	2	2	0	5.4	1	8.6	0	7.8	0	1	5.4	0	15.95	0	0		56	0	161	21.60410478	0	0	0	0	2.38		2.63	6.65	2.15	3.81
318	33	1	1	1	1	2	2	2	2	1	0	4.9	0	7	0	5.3	0	0	5	0	22.42	0	1	77.72	46	0	160	17.96875	2	0	1	0	2.11
319	33	1	1	2	2	2	2	2	2	2	0	4.2	0	5.7	0	5.8	0	0	5.1	0	22.65	0	1		60	0	168	21.2585034	0	0	0	0	2.22		2.12	6.32	2.55	2.87
320	33	1	2	2	2	2	2	1	2	2	0	4.3	0	9.8	0	7.6	0	0	5.2	0	23.53	0	1		75.2	1	161	29.01122642	1	1	1	0	2.08
321	31	1	2	1	1	2	2	1	2	2	0	4.6	0	10.7	1	9.4	1	1	5.6	0	10.76	0	0	82.48	59	0	165	21.67125803	0	0	0	0	2.1		3.45	3.39	1.5	1.44
322	27	0	2	2	2	2	2	1	1	2	0	4.7	0	10.1	1	8	0	1	5.7	0	3.95	1	0	38.88	65	1	173	21.71806609	0	0	0	0	2.15
323	28	0	2	2	2	2	1	1	2	2	0	5.2	1	8.8	0	8.5	1	1	5.2	0	38.6	0	1		57	0	162	21.71925011	0	0	0	0	2.16		0.81	4.79	1.95	2.56
324	32	1	2	1	1	2	2	2	2	2	0	5.3	1	7.4	0	8	0	1	5.6	0	7.78	0	0	12.95	60	0	166	21.77384236	0	0	0	0	1.97
325	33	1	1	1	1	2	2	2	2	2	0	4.7	0	8.5	0	5.5	0	0	5.4	0	29.88	0	1	66.19	76.75	1	170	26.55709343	1	1	1	0	2.07
326	33	1	2	1	1	2	2	2	2	2	0	4.6	0	7.5	0	6.5	0	0	5.1	0	38.54	0	1	47.54	53	0	160	20.703125	0	0	0	0	2.09
327	33	1	2	1	1	2	2	1	2	2	0	4.9	0	8	0	7.7	0	0	5.4	0	39.4	0	1	91.74	62	1	165	22.77318641	0	0	0	0	2.18
328	33	1	1	1	1	2	1	2	2	2	0	4.5	0	8.4	0	7.2	0	0	5.5	0	51.6	0	1		55	0	168	19.48696145	0	0	0	0	2
329	33	1	2	2	2	2	2	2	2	2	0	5	0	8.2	0	6.5	0	0	5.9	0	152.7	0	1	0.99	58	0	158	23.23345618	0	0	0	0	2.16
330	32	1	1	2	2	2	2	1	2	2	0	4.6	0	6.8	0	6	0	0	5.4	0	1.25	1	0		60	0	156	24.65483235	1	1	1	0	2.1
331	32	1	2	2	2	2	2	2	2	2	0	4.6	0	7.4	0	6.2	0	0	5.4	0	1.88	1	0		60.5	0	170	20.93425606	0	0	0	0	2.23
332	32	1	1	1	1	2	1	1	2	2	0	4.2	0	6.1	0	6.2	0	0	5.1	0	3.55	1	0	95.11	55	0	164	20.44913742	0	0	0	0	2.13
333	32	1	1	1	1	2	2	2	2	2	0	4.4	0	8.3	0	5.9	0	0	5.2	0	3.6	1	0		51	0	167	18.28677973	2	0	1	0	2.01
334	32	1	2	1	1	2	2	2	2	1	0	4.5	0	7.2	0	7	0	0	5	0	3.83	1	0		62	1	165	22.77318641	0	0	0	0	2.08		1.87	6.52	2.02	3.88
335	32	1	2	1	1	2	2	1	2	2	0	4.6	0	8	0	7	0	0	5	0	3.88	1	0		54	0	160	21.09375	0	0	0	0	2.06		1.78	5.46	2.42	2.72
336	32	1	1	1	1	2	2	2	2	2	0	4.6	0	6.9	0	6.3	0	0	5.5	0	4.44	1	0	18.13	58	0	163	21.8299522	0	0	0	0	2.21
337	32	1	2	1	1	2	2	2	2	2	0	4.4	0	6	0	6	0	0	5.7	0	5.4	0	0	52.82	52	0	163	19.57168128	0	0	0	0	2.33
338	32	1	1	1	1	2	1	1	1	2	0	4.7	0	5.8	0	6.1	0	0	5.3	0	5.49	0	0		66	1	170	22.83737024	0	0	0	0	2.32
339	32	1	2	1	1	2	2	1	2	2	0	4.7	0	7.2	0	7.4	0	0	5.4	0	5.72	0	0	22.23	55	0	163	20.70081674	0	0	0	0	2.23		2.01	5.87	2.26	3.17
340	32	1	2	1	1	2	2	2	2	2	0	4.4	0	5.5	0	5.3	0	0	5.1	0	6.67	0	0	118.08	63	1	170	21.79930796	0	0	0	0	2.18		2.35	7.82	2.2	4.83
341	32	1	2	1	1	2	2	1	2	2	0	4.3	0	7	0	5.1	0	0	5.4	0	7.04	0	0	85.11	82	1	163	30.86303587	1	1	1	1	2.15		2.59	5.55	1.55	3.21
342	32	1	2	1	1	2	2	2	2	2	0	4.3	0	7.1	0	6.3	0	0	5.5	0	7.08	0	0	4.67	55	0	168	19.48696145	0	0	0	0	2.26
343	32	1	2	1	1	2	2	1	2	2	0	4.7	0	9	0	6	0	0	5.6	0	7.19	0	0	64.88	68	1	168	24.09297052	1	1	1	0	2.1
344	32	1	2	1	1	2	2	1	2	2	0	5	0	7.4	0	6.4	0	0	5	0	7.31	0	0		60	0	165	22.03856749	0	0	0	0	2.11
345	32	1	2	1	1	2	2	2	2	2	0	4.3	0	8.3	0	7.5	0	0	5.2	0	7.53	0	0		48	0	160	18.75	0	0	0	0	2.07
346	32	1	2	2	2	2	2	2	2	1	0	4.3	0	7.5	0	6.8	0	0	5.5	0	7.57	0	0		63	1	169	22.05805119	0	0	0	0	2.04
347	32	1	1	2	2	2	2	2	2	1	0	4.6	0	6.6	0	6.8	0	0	5.5	0	7.6	0	0	0.5	52.4	0	168	18.56575964	0	0	0	0	2.22		3.16	7.1	2.27	4.05
348	31	1	2	1	1	2	2	2	2	2	0	4.6	0	10.1	1	8	0	1	5.6	0	5.37	0	0		58	0	163	21.8299522	0	0	0	0	2.11		2.64	6.52	1.92	3.69
349	30	0	1	1	1	2	2	1	2	2	0	5.3	1	10.3	1	8.2	0	1	5.8	0	3.55	1	0		56	0	160	21.875	0	0	0	0	2.2		2.2	7.5	2.25	4.82
350	32	1	1	2	2	2	2	2	2	2	0	4.7	0	8.4	0	7.8	0	0	5.3	0	7.81	0	0	85.98	60	0	163	22.58270917	0	0	0	0	2.09		2.26	8.05	2.18	5.14
351	32	1	1	1	1	2	2	2	2	2	1	4.8	0	6.8	0	6.2	0	0	5.2	0	8.23	0	0	87.48	50	0	162	19.05197378	0	0	0	0	2.44
352	32	1	2	1	1	2	2	2	2	1	0	4.2	0	5.8	0	6.8	0	0	5.5	0	8.91	0	0	57.45	59	0	162	22.48132907	0	0	0	0	2.13
353	28	0	2	1	1	2	2	1	2	2	0	4.4	0	10.4	1	6.4	0	1	5.5	0	18.12	0	0	27.42	59	0	164	21.93634741	0	0	0	0	2.22
354	32	1	1	1	1	2	2	1	2	2	0	4.5	0	4.8	0	5.5	0	0	5.1	0	9.07	0	0		59	0	165	21.67125803	0	0	0	0	2.03
355	32	1	2	1	1	2	2	1	2	2	0	4.8	0	8.1	0	7.7	0	0	5.5	0	9.26	0	0		67	1	161	25.84776822	1	1	1	0	2.22		2.44	7.43	1.53	5.44
356	32	1	1	1	1	2	1	2	2	2	0	4.9	0	6.6	0	6.7	0	0	5	0	9.65	0	0		54	0	167	19.36247266	0	0	0	0	2.14
357	32	1	2	2	2	2	2	2	1	2	0	4.9	0	7.7	0	6	0	0	5.3	0	10.34	0	0	85.49	48	0	160	18.75	0	0	0	0	2.04
358	32	1	1	1	1	2	2	2	2	2	0	4.8	0	8.8	0	6.3	0	0	5.5	0	10.5	0	0	45.29	63	1	167	22.58955144	0	0	0	0	2.05
359	32	1	2	1	1	2	2	2	2	2	0	4.5	0	7.9	0	6.8	0	0	5.2	0	10.76	0	0	151.31	63.5	1	166	23.04398316	0	0	0	0	2.17		1.72	5.6	1.91	3.17
360	32	1	1	2	2	2	1	1	2	2	0	4.5	0	8.3	0	6.5	0	0	5.1	0	11.49	0	0	7.25	56	0	162	21.33821064	0	0	0	0	2.22		2.61	6.91	2.25	3.71
361	32	1	2	2	2	2	1	1	2	2	0	4.8	0	7	0	6.2	0	0	5.6	0	11.77	0	0	48.92	65	1	162	24.76756592	1	1	1	0	2.15		4.12	5.63	1.45	3.39
362	32	1	2	1	1	2	2	1	2	2	0	4.4	0	8.7	0	6.4	0	0	5.8	0	11.94	0	0		61	0	160	23.828125	0	0	0	0	2.1
363	32	1	1	1	1	2	2	1	2	2	0	4.8	0	7	0	5.9	0	0	5.2	0	12.1	0	0	47.3	45.5	0	155	18.93860562	0	0	0	0	2.28		2.26	4.35	1.63	2.19
364	32	1	2	1	1	2	2	1	2	2	0	4.2	0	6.1	0	6.8	0	0	5.2	0	12.11	0	0	20.2	65	1	160	25.390625	1	1	1	0	2.09		1.21	5.21	2.13	2.68
365	32	1	2	1	1	2	2	2	2	2	0	4.7	0	8.9	0	9	1	1	5.4	0	20.76	0	1	31.72	65	1	172	21.97133586	0	0	0	0	2.12		2.76	5.91	2.36	2.85
366	32	1	1	1	1	2	2	1	2	2	0	4.4	0	6.7	0	4.9	0	0	5.6	0	12.35	0	0		140	1	162	53.3455266	1	1	1	1	2.1
367	27	0	1	1	1	2	2	2	2	2	0	4.3	0	10.4	1	8.2	0	1	5.2	0	29.12	0	1	36.8	65	1	172	21.97133586	0	0	0	0	2.37		2.74	6.67	2.7	3.53
368	32	1	1	2	2	2	1	1	2	2	0	4.8	0	7.2	0	6.4	0	0	5.1	0	13.07	0	0		48	0	166	17.41907389	2	0	1	0	2.14
369	32	1	2	1	1	2	1	2	2	2	0	4.3	0	6	0	6.6	0	0	5.1	0	13.25	0	0	3.91	55	0	155	22.89281998	0	0	0	0	2.05		2.7	5.83	1.55	3.34
370	32	1	1	1	1	2	2	1	2	2	0	4.7	0	8.9	0	8.2	0	0	5.2	0	14.25	0	0	25.58	48	0	160	18.75	0	0	0	0	2.03
371	32	1	2	1	1	2	2	2	2	2	0	4.9	0	7.1	0	6.9	0	0	5.8	0	15.23	0	0		58	0	165	21.30394858	0	0	0	0	1.99
372	32	1	2	1	1	2	2	1	2	2	0	4.4	0	8	0	6.3	0	0	5.4	0	15.44	0	0	65.25	60	0	164	22.30814991	0	0	0	0	2.19
373	32	1	2	2	2	2	1	1	2	2	0	4.4	0	6.8	0	6	0	0	5.4	0	15.76	0	0		49	0	160	19.140625	0	0	0	0	2
374	32	1	2	2	2	2	1	2	2	2	0	3.8	0	6.8	0	4.6	0	0	5.2	0	15.8	0	0	0.5	55	0	157	22.31327843	0	0	0	0	2.2		4.17	4.7	1.58	2.21
375	32	1	1	1	1	2	2	1	2	2	0	4.8	0	7	0	6.3	0	0	5.3	0	15.94	0	0	105.41	66	1	163	24.84098009	1	1	1	0	2.3		1.73	7.16	2.48	4.09
376	32	1	2	1	1	2	2	1	2	2	0	4.1	0	5.6	0	5.6	0	0	5.5	0	16.06	0	0		48	0	162	18.28989483	2	0	1	0	2.14
377	32	1	2	1	1	2	1	1	2	2	0	4.6	0	7.8	0	7.2	0	0	5.4	0	16.42	0	0	36.02	57	0	165	20.93663912	0	0	0	0	2.22
378	32	1	2	1	1	2	2	2	2	2	0	4.8	0	5.9	0	5.9	0	0	4.7	0	16.54	0	0	0.5	55	0	160	21.484375	0	0	0	0	2.1
379	32	1	2	1	1	2	2	2	2	1	0	5	0	8	0	7.6	0	0	5.5	0	17.72	0	0	58.79	65.5	1	162	24.95808566	1	1	1	0	2.27
380	32	1	2	1	1	2	2	1	2	2	0	4.5	0	7.6	0	5.8	0	0	5.7	0	18.29	0	0		61	0	160	23.828125	0	0	0	0	2.16
381	32	1	2	1	1	2	2	1	2	2	0	4.6	0	9.1	0	6.3	0	0	5.4	0	18.82	0	0	34.88	55	0	160	21.484375	0	0	0	0	2.14		3.04	6.99	2.5	3.84
382	32	1	1	1	1	2	2	2	2	2	0	4.5	0	6.4	0	7.8	0	0	5.2	0	18.84	0	0		61	0	164	22.67995241	0	0	0	0	1.99
383	29	0	2	2	2	2	2	2	2	1	0	5.4	1	8.6	0	6.5	0	1	5.5	0	7.83	0	0		57	0	161	21.98989237	0	0	0	0	2.08
384	32	1	1	1	1	2	2	1	2	2	0	4.6	0	7.3	0	6.7	0	0	5.5	0	20.18	0	1	16.26	60	0	166	21.77384236	0	0	0	0	2.25
385	32	1	2	2	2	2	1	2	2	2	0	4.7	0	9.7	0	7.9	0	0	5.4	0	20.2	0	1	38.14	65	1	165	23.87511478	0	0	0	0	2.22
386	28	0	1	1	1	2	2	2	1	2	0	5.2	1	8.3	0	6.6	0	1	5.3	0	9.16	0	0	11.13	58.5	0	163	22.01814144	0	0	0	0	2.04
387	32	1	1	1	1	2	2	2	2	2	0	4.3	0	6.8	0	5.5	0	0	5.2	0	21.63	0	1	38	54	0	163	20.32443826	0	0	0	0	2.06		2.83	5.9	1.98	3.2
388	32	1	1	2	2	2	1	1	2	2	0	4.3	0	7.4	0	8.1	0	0	4.7	0	22.18	0	1	105.43	47	0	154	19.81784449	0	0	0	0	2.18
389	32	1	2	1	1	2	2	2	2	2	0	4.7	0	8.4	0	6.8	0	0	5.6	0	22.27	0	1		72	1	158	28.84153181	1	1	1	0	2.07		2.62	4.29	1.84	1.72
390	32	1	1	1	1	2	2	2	1	2	0	4.7	0	7.9	0	7.9	0	0	5.1	0	22.67	0	1		78	1	164	29.00059488	1	1	1	0	1.99
391	32	1	2	1	1	2	2	1	2	2	0	4.3	0	4.4	0	6.5	0	0	5.5	0	22.91	0	1		68	1	162	25.91068435	1	1	1	0	2.33
392	24	0	2	2	2	2	2	2	2	2	0	5.3	1	8.8	0	6.9	0	1	5.7	0	15.04	0	0	23.69	55	0	158	22.03172568	0	0	0	0	2.21		1.85	5.25	1.47	3.08
393	30	0	1	1	1	2	2	2	2	2	0	4.8	0	10.1	1	8.3	0	1	5.6	0	39.19	0	1	52.25	56.5	0	160	22.0703125	0	0	0	0	2.18
394	33	1	2	1	1	2	2	2	2	2	0	5	0	10.8	1	9	1	1	5.4	0	11.72	0	0	60.58	59	0	163	22.20633069	0	0	0	0	2.1		2.27	6.38	2.24	3.6
395	32	1	1	1	1	2	2	1	2	2	0	4.6	0	6.2	0	6.2	0	0	5.3	0	25.45	0	1		47	0	162	17.90885536	2	0	1	0	2.05		1.78	7.74	1.88	5.03
396	32	1	1	2	2	2	2	2	2	2	0	4.3	0	6.7	0	4.8	0	0	4.8	0	25.49	0	1	114.92	49	0	160	19.140625	0	0	0	0	2.24		1.99	5.07	2.02	2.4
397	32	1	2	2	2	2	1	2	2	2	0	5	0	9.3	0	6.7	0	0	5	0	25.56	0	1		60	0	158.5	23.8832111	0	0	0	0	2.1		2.29	5.69	2.04	2.73
398	32	1	1	2	2	2	1	2	2	2	0	4.1	0	8.6	0	6.4	0	0	5	0	25.6	0	1	24.63	58	0	160	22.65625	0	0	0	0	2.19
399	32	1	2	1	1	2	2	2	1	2	0	4.3	0	8	0	7.4	0	0	5.5	0	26.75	0	1	54.93	52	0	163	19.57168128	0	0	0	0	2.08
400	32	1	1	1	1	2	2	2	2	2	0	4.6	0	6.8	0	6	0	0	5.3	0	27.16	0	1	187.09	64	1	160	25	1	1	1	0	2.25
401	32	1	1	1	1	2	2	2	2	2	0	4.7	0	7.1	0	8	0	0	5.1	0	29.26	0	1	51.33	50	0	158	20.02884153	0	0	0	0	2.05
402	24	0	2	1	1	2	2	2	2	1	0	4.4	0	12.1	1	11.4	1	1	5.2	0	27.57	0	1	10.33	59	0	163	22.20633069	0	0	0	0	1.95	7.9
403	34	1	1	1	1	2	2	1	2	2	0	5	0	9.5	0	9.3	1	1	5.3	0	6.29	0	0	58.46	57	0	160	22.265625	0	0	0	0	2.04		2.59	4.97	1.55	2.68
404	28	0	1	2	2	2	1	2	2	2	0	5.1	1	11.4	1	8.5	1	1	5.7	0	293	0	1		57	0	160	22.265625	0	0	0	0	2.13		1.18	6.11	2.39	3.05
405	32	1	1	1	1	2	2	1	2	1	0	4.8	0	7.4	0	6.6	0	0	5.4	0	38.56	0	1	61.35	47	0	164	17.47471743	2	0	1	0	2.15		2.78	3.54	1.11	1.88
406	31	1	1	1	1	2	2	1	2	2	0	4.8	0	11	1	9.8	1	1	5.5	0	41.27	0	1		55	0	157	22.31327843	0	0	0	0	2.18
407	31	1	1	1	1	2	2	1	2	2	0	5.4	1	9.2	0	7.5	0	1	5.4	0	33.99	0	1	87.49	63	1	168	22.32142857	0	0	0	0	2.12		2.08	4.74	1.82	2.35
408	34	1	1	1	1	2	2	1	2	2	0	4.6	0	10.8	1	8.3	0	1	5.4	0	26.59	0	1	195.16	51	0	151	22.36744002	0	0	0	0	2.04
409	31	1	2	1	1	2	2	2	2	2	0	4.5	0	6.8	0	6.4	0	0	5.4	0	1.68	1	0		48	0	160	18.75	0	0	0	0	2.2		1.7	5.94	2.06	3.63
410	31	1	2	1	1	2	2	2	2	2	0	4.7	0	5.2	0	6.4	0	0	5.5	0	1.7	1	0	32.42	60	0	165	22.03856749	0	0	0	0	2.06		2.28	6.17	1.51	3.68
411	31	1	2	2	2	2	2	2	1	2	0	4.5	0	8.5	0	8.3	0	0	5.8	0	2.11	1	0		60.4	0	158	24.19484057	1	1	1	0	2.17
412	31	1	1	1	1	2	2	1	2	2	0	4.6	0	8.2	0	6.8	0	0	5.1	0	2.39	1	0		46	0	160	17.96875	2	0	1	0	2.1
413	31	1	2	1	1	2	1	2	2	2	0	4.7	0	8.4	0	7.4	0	0	5.5	0	2.45	1	0		56	0	155	23.30905307	0	0	0	0	2.21
414	31	1	1	1	1	2	2	2	2	1	0	4.6	0	9.9	0	6.8	0	0	6	1	2.68	1	0	8.79	54	0	162	20.57613169	0	0	0	0	2.17
415	31	1	1	2	2	2	2	1	2	2	0	4.8	0	7.7	0	5.6	0	0	5.5	0	2.7	1	0	31.32	53	0	153	22.64086462	0	0	0	0	2.18		1.8	5.6	2.61	2.49
416	31	1	1	1	1	2	2	1	2	2	0	4.7	0	6.5	0	5.8	0	0	5.4	0	2.95	1	0	42.52	55	0	163	20.70081674	0	0	0	0	2.21
417	31	1	1	1	1	2	2	1	2	1	0	4.5	0	7.1	0	8.1	0	0	5.4	0	3.12	1	0		48	0	152	20.77562327	0	0	0	0	2.23
418	31	1	2	1	1	2	2	2	2	2	0	4.5	0	5.3	0	5	0	0	5.2	0	3.14	1	0		68	1	168	24.09297052	1	1	1	0	2.2
419	31	1	1	1	1	2	2	2	2	2	0	4.9	0	7.4	0	6.8	0	0	5.3	0	3.34	1	0	41.71	52	0	158	20.82999519	0	0	0	0	2.16
420	27	0	2	2	2	2	1	2	2	2	0	4.8	0	11.4	1	7.2	0	1	5.1	0	8.06	0	0	38.61	58	0	161	22.37567995	0	0	0	0	2.07		2.42	4.69	1.44	2.87
421	31	1	1	2	2	2	1	2	2	2	0	4.7	0	7.6	0	6.9	0	0	5	0	4.15	1	0	62.28	48	0	158	19.22768787	0	0	0	0	2.19
422	31	1	2	1	1	2	2	1	1	2	0	4.4	0	8	0	5.9	0	0	5.5	0	4.27	1	0	12.92	115	1	158	46.06633552	1	1	1	1	2.28		2.77	6.33	1.73	3.74
423	31	1	2	1	1	2	2	2	2	1	0	4.7	0	7	0	7.7	0	0	5.1	0	5.1	0	0	100.45	44	0	160	17.1875	2	0	1	0	2.26		1.89	5.62	1.43	3.48
424	35	1	2	1	1	2	2	1	2	2	0	4.9	0	7.4	0	8.6	1	1	5.1	0	7.87	0	0	42.79	61	0	165	22.40587695	0	0	0	0	2.21
425	31	1	2	1	1	2	2	1	2	2	0	4.5	0	8.1	0	8.4	0	0	5	0	5.7	0	0	49.66	58	0	160	22.65625	0	0	0	0	2.2
426	31	1	2	2	2	2	2	2	2	2	0	4.5	0	8.8	0	8	0	0	5	0	5.72	0	0		65	1	160	25.390625	1	1	1	0	2.2
427	31	1	2	1	1	2	1	1	2	2	0	4.3	0	8.3	0	7.7	0	0	5.6	0	6.94	0	0		63	1	158	25.23634033	1	1	1	0	2.18		2.03	5.59	2.09	3.3
428	31	1	2	2	2	2	2	2	2	1	0	4.6	0	8.3	0	8.4	0	0	5	0	7	0	0		52	0	162	19.81405274	0	0	0	0	2.05
429	31	1	1	1	1	2	2	2	2	2	0	4.3	0	7.4	0	5.6	0	0	5.1	0	7	0	0	22.53	68	1	168	24.09297052	1	1	1	0	2.19		2.18	5.1	2.01	2.8
430	31	1	1	2	2	2	2	2	2	1	0	4.2	0	6.1	0	4.9	0	0	5.1	0	7.01	0	0	28.46	55.5	0	153	23.70882994	0	0	0	0	2.26
431	31	1	2	2	2	2	2	2	2	2	0	4.7	0	8.5	0	8.1	0	0	5.4	0	7.03	0	0		50	0	158	20.02884153	0	0	0	0	2.11		3.45	5.38	1.77	2.72
432	31	1	1	2	2	2	1	2	2	1	0	5	0	8.4	0	6.1	0	0	5.6	0	7.23	0	0		60	0	164	22.30814991	0	0	0	0	2.14
433	31	1	2	1	1	2	2	1	2	2	0	4	0	6.7	0	5.7	0	0	5.3	0	8.11	0	0	35.7	45	0	162	17.14677641	2	0	1	0	2.03
434	31	1	2	2	2	2	2	1	2	1	0	4.7	0	8.3	0	5.9	0	0	5.4	0	8.47	0	0		73	1	167	26.17519452	1	1	1	0	2.19		2.34	5.76	1.81	3.16
435	31	1	1	1	1	2	2	1	2	1	0	4.9	0	7.2	0	6.5	0	0	5.2	0	9	0	0	26.9	62	1	163	23.33546614	0	0	0	0	2.16
436	31	1	2	2	2	2	1	1	2	2	0	4.3	0	7.7	0	6.2	0	0	5	0	9.04	0	0		67	1	168	23.73866213	0	0	0	0	2.18		1.35	5.69	1.68	3.74
437	31	1	2	2	2	1	2	2	1	1	0	4.7	0	6.4	0	5.8	0	0	5.2	0	9.14	0	0		57	0	164	21.19274242	0	0	0	0	2.28
438	31	1	2	1	1	2	2	2	2	2	0	4.5	0	5.7	0	7.5	0	0	5.1	0	9.35	0	0		53	0	162	20.19509221	0	0	0	0	2.08		1.23	6.57	2.62	3.28
439	31	1	1	1	1	2	2	2	2	2	0	4.1	0	7.4	0	7.3	0	0	5.1	0	9.53	0	0	2.3	66.5	1	160	25.9765625	1	1	1	0	2.16
440	31	1	1	2	2	2	1	1	1	2	0	4.6	0	6.8	0	5.9	0	0	5.3	0	10.29	0	0	44.54	67	1	163	25.21735858	1	1	1	0	2.09
441	31	1	1	2	2	2	1	2	2	2	0	4.7	0	7	0	7.3	0	0	5.5	0	10.29	0	0		61	0	156	25.06574622	1	1	1	0	2.27
442	31	1	1	2	2	2	1	1	2	2	0	4.3	0	7.9	0	6.9	0	0	5.4	0	10.7	0	0	123.6	55	0	159	21.75546853	0	0	0	0	2.22		3.05	7.22	2.02	4.3
443	32	1	1	3	2	2	1	2	2	1	0	4.7	0	9.2	0	9	1	1	5	0	23.16	0	1	17.37	61	0	165	22.40587695	0	0	0	0	2.07		1.61	4.73	1.71	2.74
444	31	1	1	2	2	2	1	1	2	2	0	5	0	7.6	0	8	0	0	5.8	0	10.86	0	0		56	0	158	22.43230252	0	0	0	0	2.06		3.17	6.04	1.94	3.49
445	31	1	1	1	1	2	2	2	2	2	0	4.1	0	6.2	0	4.6	0	0	5.3	0	11.35	0	0	16.01	52	0	161	20.06095444	0	0	0	0	1.99
446	31	1	2	1	1	2	2	1	2	2	0	4.2	0	8.2	0	7.2	0	0	5.2	0	11.52	0	0		55	0	155	22.89281998	0	0	0	0	2.18		6.42	5.49	1.75	2.21
447	31	1	1	1	1	2	2	2	2	2	0	5	0	6.5	0	6.5	0	0	5.1	0	11.6	0	0		52	0	158	20.82999519	0	0	0	0	2.09		1.78	5.55	2.11	2.85
448	31	1	1	1	1	2	2	1	2	1	0	4.5	0	7	0	5.6	0	0	5.4	0	11.86	0	0	112.5	58	0	158	23.23345618	0	0	0	0	2.12		2.84	5.25	2.69	1.93
449	24	0	1	1	1	2	2	2	2	2	0	5.2	1	10.3	1	7.2	0	1	5.3	0	20.99	0	1	44.98	64	1	169	22.40817899	0	0	0	0	2.18		1.77	5.65	2.74	2.41
450	31	1	2	1	1	2	2	2	2	2	0	4.6	0	7.8	0	5.8	0	0	5.3	0	12.44	0	0	35	53	0	160	20.703125	0	0	0	0	2.15
451	31	1	1	1	1	2	1	1	2	2	0	4.2	0	6.2	0	7.4	0	0	5.1	0	12.54	0	0	34.84	63.5	1	168	22.49858277	0	0	0	0	2.14
452	31	1	1	1	1	2	2	1	2	2	0	4.5	0	8	0	6.5	0	0	5.3	0	12.97	0	0		43	0	150	19.11111111	0	0	0	0	2.04		1.19	4.41	1.83	2.18
453	31	1	1	1	1	2	2	1	2	2	0	4.7	0	8.6	0	7.9	0	0	5.3	0	13.09	0	0	1.55	70	1	160	27.34375	1	1	1	0	2.19		2.48	6.65	2.23	3.77
454	31	1	1	2	2	2	1	2	2	1	0	4.6	0	9	0	7.7	0	0	5.4	0	13.8	0	0		62	1	158	24.8357635	1	1	1	0	2.21
455	31	1	1	2	2	2	2	1	2	2	0	4.3	0	9.3	0	8	0	0	5	0	14.01	0	0		45	0	157	18.25631871	2	0	1	0	1.98		3.52	5.46	1.92	2.66
456	31	1	2	1	1	2	2	1	2	2	0	4.2	0	8.4	0	7.2	0	0	5.3	0	14.33	0	0	15.07	60	0	170	20.76124567	0	0	0	0	2.09
457	26	0	1	1	1	2	2	1	2	2	0	7.1	1	12.7	1	10.8	1	1	5.9	0	8.51	0	0	33.58	56	0	158	22.43230252	0	0	0	0	2.02		1.78	5.52	2.36	2.7
458	31	1	1	1	1	2	2	1	2	1	1	4.6	0	7.7	0	6.2	0	0	5.3	0	14.89	0	0	106.42	70	1	168	24.8015873	1	1	1	0	2.17		1.61	5.99	2.34	3.02
459	26	0	1	1	1	2	2	1	1	2	0	5.4	1	7.7	0	9.3	1	1	5	0	36.36	0	1	41.48	53.9	0	155	22.43496358	0	0	0	0	2.1
460	31	1	2	2	2	2	2	2	2	2	0	4.6	0	9.3	0	6.4	0	0	5.4	0	15.14	0	0		48	0	165	17.63085399	2	0	1	0	1.97		1.61	5.42	1.86	2.88
461	31	1	2	1	1	2	2	1	2	2	0	4.5	0	7.4	0	6.8	0	0	5.4	0	15.3	0	0	40.38	42	0	151	18.42024473	2	0	1	0	2.1
462	31	1	1	2	2	2	2	2	2	1	0	4.4	0	4.8	0	6	0	0	5.3	0	16.53	0	0	7	50	0	160	19.53125	0	0	0	0	2.28
463	31	1	1	1	1	2	2	1	2	2	0	4.5	0	6.7	0	6.5	0	0	5.5	0	16.58	0	0		75.2	1	167	26.964036	1	1	1	0	2.26		2.03	5.74	1.95	3.24
464	31	1	1	1	1	2	2	1	2	2	0	5	0	6.5	0	6.2	0	0	5.7	0	18.62	0	0	24.58	59	0	165	21.67125803	0	0	0	0	2.35
465	31	1	2	1	1	2	2	1	2	2	0	4.5	0	7.5	0	7.4	0	0	5.4	0	19.18	0	0	125.21	75	1	175	24.48979592	1	1	1	0	2.11
466	31	1	1	1	1	2	2	2	1	2	0	4.2	0	4.3	0	5.5	0	0	5.1	0	21.04	0	1	20.58	61	0	167	21.87242282	0	0	0	0	2.3
467	31	1	2	2	2	2	2	1	2	2	0	4.6	0	7.8	0	5	0	0	5.5	0	21.17	0	1	26.9	55.4	0	170	19.16955017	0	0	0	0	2.11		1.63	6.07	1.43	4.21
468	31	1	2	2	2	2	2	2	1	2	0	4.7	0	6.7	0	6.2	0	0	5.1	0	23.36	0	1	64.75	54	0	160	21.09375	0	0	0	0	2.09
469	31	1	2	1	1	2	2	2	2	2	0	4.9	0	9.8	0	8	0	0	5.6	0	25.58	0	1	60.58	58	0	163	21.8299522	0	0	0	0	2.07		2.24	5.73	2.2	2.99
470	31	1	1	1	1	2	2	2	1	2	0	4.2	0	8.3	0	8	0	0	5.1	0	26.28	0	1	90.22	56	0	153	23.922423	0	0	0	0	2.16
471	31	1	2	1	1	2	2	1	2	2	0	4.7	0	6.4	0	6.4	0	0	5.6	0	26.65	0	1		67	1	164	24.9107674	1	1	1	0	2.22
472	31	1	1	1	1	2	2	1	2	2	0	4.6	0	8.7	0	6.7	0	0	5.1	0	26.88	0	1		54	0	164	20.07733492	0	0	0	0	2.18
473	31	1	2	1	1	2	2	2	1	2	0	4.5	0	7.7	0	5.9	0	0	5.6	0	27.08	0	1	45.47	62	1	165	22.77318641	0	0	0	0	2.08		2.39	5.63	2.11	3.18
474	25	0	1	1	1	2	1	1	2	2	0	5.4	1	10.2	1	10	1	1	5.1	0	3.17	1	0		54	0	155	22.47658689	0	0	0	0	2.06		2.56	5.69	1.77	3.52
475	31	1	2	1	1	2	2	1	2	2	0	5	0	6.5	0	5.4	0	0	5.1	0	28.55	0	1		48	0	160	18.75	0	0	0	0	1.92		1.9	3.94	1.95	1.29
476	31	1	1	1	1	2	2	2	2	2	0	4.4	0	5.4	0	3.7	0	0	5.1	0	31.8	0	1	53.16	65	1	160	25.390625	1	1	1	0	2.24	16.6	1.91	6.41	2.25	3.62
477	30	0	2	2	2	2	1	1	2	2	0	5.1	1	7.2	0	5.9	0	1	5.3	0	21	0	1	58.51	59	0	162	22.48132907	0	0	0	0	1.95
478	32	1	2	2	2	2	1	2	2	2	0	5.1	1	8.2	0	7	0	1	5.2	0	25.35	0	1	56.41	58.5	0	161	22.56857374	0	0	0	0	2.01
479	31	1	2	1	1	2	2	2	2	2	0	4.2	0	7.3	0	5.9	0	0	5.7	0	45.46	0	1	63.69	64	1	161	24.69040546	1	1	1	0	2.14
480	31	1	2	1	1	2	2	2	2	2	0	4.4	0	6.4	0	6.4	0	0	5.4	0	47.28	0	1		53	0	162	20.19509221	0	0	0	0	2.19
481	31	1	2	1	1	2	2	2	2	2	0	4.6	0	7.9	0	6.5	0	0	5.2	0	77.1	0	1		50	0	166	18.14486863	2	0	1	0	2.05		3.09	5.66	1.73	3.26
482	31	1	1	1	1	2	2	1	2	1	0	4.8	0	5.7	0	6.3	0	0	5.1	0	88.65	0	1		65	1	156	26.70940171	1	1	1	0	2.25
483	30	0	1	1	1	2	2	2	2	2	0	4.8	0	9.5	0	7.9	0	0	5.1	0	1.4	1	0	93.92	65	1	163	24.4646016	1	1	1	0	2.21
484	30	0	2	1	1	2	1	1	2	1	0	4.4	0	7.3	0	6.2	0	0	5.2	0	2.55	1	0		55	0	162	20.95717116	0	0	0	0	2.11		1.34	5.31	2.45	2.43
485	30	0	2	2	2	2	1	2	2	2	1	4.3	0	6	0	5.3	0	0	5.1	0	2.82	1	0		54	0	155	22.47658689	0	0	0	0	2.17
486	30	0	2	1	1	2	2	1	2	2	0	5.4	1	10.9	1	7.7	0	1	5.8	0	9.5	0	0	52.21	60	0	163	22.58270917	0	0	0	0	2.2
487	30	0	2	1	1	2	1	1	2	2	0	4.7	0	7.5	0	6.9	0	0	5.4	0	3.39	1	0	13.86	55	0	157	22.31327843	0	0	0	0	2.18		1.36	5.8	2.35	2.65
488	37	1	1	2	2	2	2	2	2	1	0	4.8	0	10.6	1	9.9	1	1	5.7	0	6.98	0	0	3.51	58	0	160	22.65625	0	0	0	0	2.18
489	30	0	1	1	1	2	2	1	2	2	0	4.8	0	5	0	7	0	0	4.4	0	3.6	1	0	76.34	55	0	165	20.2020202	0	0	0	0	2.08
490	30	0	1	1	1	2	2	1	2	1	0	4.3	0	7.4	0	6	0	0	5.6	0	4.12	1	0	28.25	53.1	0	164	19.74271267	0	0	0	0	2.08
491	30	0	1	2	2	1	1	2	1	2	0	4.7	0	9	0	6.1	0	0	5.1	0	4.14	1	0		54	0	161	20.83252961	0	0	0	0	2.09		2.49	4.53	1.62	2.26
492	30	0	1	1	1	2	2	2	2	2	0	4.4	0	7.3	0	5.8	0	0	5.4	0	4.23	1	0		55	0	165	20.2020202	0	0	0	0	2.14
493	30	0	1	2	2	2	1	1	2	1	0	4.7	0	7.5	0	5.5	0	0	5.6	0	4.27	1	0	28.75	53	0	160	20.703125	0	0	0	0	2.25
494	30	0	1	1	1	2	2	1	2	2	0	4.6	0	9	0	5.9	0	0	5.2	0	4.35	1	0	31.27	66	1	155	27.47138398	1	1	1	0	2.21		2.19	4.77	1.58	2.69
495	30	0	1	1	1	2	2	1	2	2	0	4.5	0	5.8	0	5.3	0	0	5.3	0	4.46	1	0	67.39	60	0	162	22.86236854	0	0	0	0	2.03
496	30	0	1	1	1	2	2	2	2	2	0	4.7	0	6.3	0	6.2	0	0	5	0	4.62	1	0	64.29	48	0	156	19.72386588	0	0	0	0	1.98		1.93	5.49	2.24	2.45
497	30	0	1	2	2	2	1	2	2	2	0	4.3	0	8.5	0	6.7	0	0	5.4	0	4.63	0	0	68.24	59	0	155	24.55775234	1	1	1	0	2.32
498	29	0	2	1	1	2	1	1	2	2	0	4.6	0	10.5	1	4.9	0	1	5.3	0	36.24	0	1		58	0	160	22.65625	0	0	0	0	2.24		2.95	6	2.86	2.21
499	30	0	1	1	1	2	2	1	2	2	0	4.1	0	7	0	6.3	0	0	4.9	0	5.66	0	0		49.5	0	157	20.08195059	0	0	0	0	2.12		3.33	6.88	1.82	4.52
500	24	0	1	1	1	2	2	2	2	1	0	5.5	1	8.2	0	7.5	0	1	5.3	0	6.55	0	0	13.04	58	0	160	22.65625	0	0	0	0	2.19		3.32	6.21	1.79	3.49
501	30	0	1	1	1	2	2	2	2	2	0	4.8	0	6.3	0	6.1	0	0	5.8	0	5.95	0	0		60	0	160	23.4375	0	0	0	0	2.28
502	30	0	1	1	1	2	2	1	2	1	0	4.8	0	8.7	0	8	0	0	5.6	0	5.98	0	0		56	0	156	23.01117686	0	0	0	0	2.09
503	36	1	1	1	1	2	1	2	2	2	0	4.9	0	10.2	1	8.5	1	1	5.3	0	8.84	0	0	55.36	61	0	164	22.68	0	0	0	0	2.28		2.72	6.57	2.17	3.81
504	30	0	1	1	1	2	2	1	2	2	0	4.4	0	6.7	0	6.4	0	0	5.1	0	6.1	0	0	112.14	60	0	159	23.7332384	0	0	0	0	2.22
505	37	1	2	1	1	2	2	2	2	2	0	4.9	0	10.3	1	9.5	1	1	5.4	0	8.27	0	0	27.51	59	0	161	22.76146754	0	0	0	0	2.02
506	30	0	2	2	2	2	1	1	2	1	0	4.6	0	8.4	0	8.1	0	0	5.7	0	6.49	0	0	34.83	55	0	161	21.21831719	0	0	0	0	2.29		1.34	5.9	2.13	3.25
507	30	0	2	2	2	2	1	2	2	2	0	4.6	0	4.4	0	6.7	0	0	5.8	0	6.6	0	0		53	0	160	20.703125	0	0	0	0	2.09		1.97	4.07	1.3	2.18
508	30	0	1	1	1	2	2	1	2	2	0	4.8	0	7.4	0	6.4	0	0	5.1	0	6.62	0	0	39.51	61	0	163	22.95908766	0	0	0	0	1.98
509	30	0	1	1	1	2	2	1	2	2	0	5	0	6.5	0	6.2	0	0	5.2	0	7.06	0	0		55	0	162	20.95717116	0	0	0	0	2.16
510	30	0	1	1	1	2	2	2	2	2	0	4.4	0	6.7	0	5.9	0	0	5.4	0	7.28	0	0	37.08	58	0	150	25.77777778	1	1	1	0	2.16		3	5.24	1.47	3.24
511	30	0	2	1	1	2	2	2	2	1	0	4.1	0	7	0	6.5	0	0	5.6	0	7.93	0	0		51	0	158	20.42941836	0	0	0	0	2.17		3.22	5.82	2.36	3.04
512	30	0	2	2	2	2	1	2	2	1	0	4.6	0	4.7	0	6.4	0	0	5.4	0	7.99	0	0		59	0	167	21.1552942	0	0	0	0	2.41
513	30	0	1	2	2	2	2	2	2	2	0	4.8	0	7.5	0	7.3	0	0	5.5	0	8	0	0	21.78	48	0	161	18.5178041	0	0	0	0	2.21		3.76	4.76	1.3	2.79
514	30	0	2	2	2	2	1	2	2	2	0	4.5	0	8.1	0	5.6	0	0	5.2	0	8.15	0	0		55	0	160	21.484375	0	0	0	0	2.41
515	30	0	2	1	1	2	1	2	2	2	0	4.2	0	7.7	0	6.6	0	0	5.6	0	8.19	0	0	25.61	46	0	164	17.10291493	2	0	1	0	2.36		1.53	5.12	1.94	2.83
516	30	0	1	1	1	2	2	2	2	2	0	4.5	0	6.6	0	6.8	0	0	5.6	0	8.46	0	0		70	1	165	25.71166208	1	1	1	0	1.95
517	30	0	2	3	2	2	1	1	2	2	0	4.3	0	5	0	4.8	0	0	4.7	0	8.99	0	0	18.05	53	0	168	18.77834467	0	0	0	0	2.2
518	30	0	1	2	2	2	1	1	2	2	0	4.6	0	7.2	0	6.2	0	0	5.4	0	9.45	0	0	20.74	63	1	155	26.2226847	1	1	1	0	2.08		1.74	5.86	2.53	3.01
519	27	0	2	1	1	2	2	2	2	2	0	4.4	0	10.5	1	9	1	1	5.2	0	12.33	0	0	46.03	60	0	162	22.86236854	0	0	0	0	2.09
520	30	0	2	1	1	2	2	2	2	2	0	4.4	0	8.3	0	6.2	0	0	5.3	0	9.6	0	0	57.67	61	0	168	21.61281179	0	0	0	0	2.22
521	38	1	1	1	1	2	1	1	2	2	0	5.2	1	9.6	0	8.9	1	1	5.7	0	18.28	0	0	35.8	55	0	155	22.89281998	0	0	0	0	2.17
522	30	0	2	1	1	2	2	1	2	2	0	4.8	0	8.5	0	6.4	0	0	5.1	0	10.13	0	0	108.94	60.5	0	162	23.05288828	0	0	0	0	2
523	31	1	1	1	1	2	2	1	2	2	0	4.8	0	10.1	1	8.5	1	1	5.4	0	14.44	0	0	13.59	55	0	155	22.89281998	0	0	0	0	2.22		1.95	8.29	2.48	4.38
524	30	0	1	2	2	2	2	2	2	2	0	4.1	0	7.8	0	7.9	0	0	5.1	0	10.54	0	0		46	0	159	18.19548277	2	0	1	0	2.08		3.12	4.87	1.69	2.42
525	30	0	1	1	1	2	2	1	2	2	0	4.8	0	7.8	0	7.2	0	0	5.7	0	10.66	0	0	13.43	63	1	158	25.23634033	1	1	1	0	2.09
526	30	0	1	1	1	2	2	2	2	2	0	4.4	0	7.6	0	5.8	0	0	5.1	0	10.76	0	0	2.74	51	0	162	19.43301326	0	0	0	0	2.11		1.89	6.62	2.05	3.95
527	30	0	1	2	2	2	1	2	2	2	0	4.6	0	8.7	0	7.8	0	0	5.1	0	10.89	0	0	20.21	60	0	163	22.58270917	0	0	0	0	2.15		1.48	9.04	2.11	5.98
528	30	0	2	1	1	2	1	1	2	2	0	4.2	0	8.2	0	6.7	0	0	5.5	0	11.21	0	0		52	0	158	20.82999519	0	0	0	0	2.13		4.11	6.44	2.02	3.36
529	30	0	1	2	2	1	1	2	1	2	0	4.4	0	6.7	0	6.2	0	0	5.3	0	12.49	0	0		50	0	158	20.02884153	0	0	0	0	2.31
530	30	0	2	2	2	2	2	2	2	2	0	5.2	1	9.7	0	10.9	1	1	5.7	0	12.53	0	0	33.07	72	1	177	22.98190175	0	0	0	0	2.34
531	30	0	1	2	2	2	2	1	2	2	0	4	0	6.9	0	6.8	0	0	4.8	0	12.68	0	0		48	0	168	17.00680272	2	0	1	0	2.16		2.41	4.61	1.76	2.23
532	32	1	2	1	1	2	2	1	2	2	0	4.4	0	8.7	0	8.7	1	1	5	0	12.26	0	0		57.5	0	158	23.03316776	0	0	0	0	2.15
533	30	0	2	1	1	2	2	1	2	2	0	4.3	0	7.8	0	6.4	0	0	5.3	0	13.08	0	0	36.28	51	0	171.8	17.27920898	2	0	1	0	2
534	30	0	1	2	2	2	1	1	2	2	0	4.4	0	5.4	0	4.9	0	0	5.3	0	13.15	0	0	21.63	73	1	168	25.86451247	1	1	1	0	2.19		1.72	5.96	2.3	3.22
535	39	1	1	1	1	2	2	1	2	1	0	5.3	1	10	1	6.9	0	1	5.7	0	8.54	0	0		59	0	160	23.046875	0	0	0	0	2.26
536	30	0	2	1	1	2	2	2	1	2	0	5	0	7.2	0	6.5	0	0	5.8	0	13.33	0	0	25.88	76	1	168	26.92743764	1	1	1	0	2.2
537	27	0	2	1	1	2	2	2	2	1	0	4.8	0	9.4	0	9.4	1	1	5.8	0	16.43	0	0	28.43	59	0	160	23.046875	0	0	0	0	2.08
538	30	0	2	1	1	2	2	2	2	2	0	4.3	0	6.7	0	5.4	0	0	5.1	0	13.48	0	0	55.82	43	0	165	15.7943067	2	0	1	0	2.05
539	30	0	2	3	2	2	1	2	2	2	0	4.9	0	6.5	0	6.3	0	0	5.4	0	13.55	0	0	31.53	58	0	163	21.8299522	0	0	0	0	2.02
540	30	0	2	2	2	2	2	1	2	2	0	4.4	0	7.4	0	5.8	0	0	5.3	0	13.89	0	0	24.2	63	1	161	24.30461788	1	1	1	0	2.23		1.95	5.58	2.32	2.79
541	30	0	1	1	1	2	2	2	2	2	0	4.8	0	6.9	0	6.8	0	0	5.3	0	14.26	0	0		63	1	163	23.71184463	0	0	0	0	2.15
542	30	0	1	1	1	2	2	1	2	2	0	3.9	0	8.1	0	6.8	0	0	5.1	0	16.1	0	0	60.51	51	0	158	20.42941836	0	0	0	0	2.2		2.77	4.51	1.69	2.37
543	30	0	1	1	1	2	2	2	2	2	0	4.4	0	6	0	5.7	0	0	5.4	0	16.29	0	0	51.2	58	0	168	20.54988662	0	0	0	0	2.31		1.29	6.27	2.61	3.07
544	30	0	2	2	2	2	1	1	2	2	0	4.9	0	8.2	0	7.9	0	0	5.7	0	16.72	0	0	41.15	75	1	165	27.54820937	1	1	1	0	2.33
545	30	0	2	1	1	2	2	1	2	2	0	4.7	0	5.4	0	6.3	0	0	5.5	0	17.35	0	0	45.42	55	0	160	21.484375	0	0	0	0	2.06
546	30	0	2	2	2	2	2	1	2	2	0	4.3	0	9.9	0	7.4	0	0	5.3	0	17.71	0	0	31.77	66	1	165	24.24242424	1	1	1	0	2.11
547	30	0	1	2	2	2	2	1	2	2	0	4.7	0	7	0	4	0	0	5.8	0	17.95	0	0		65	1	167	23.30668005	0	0	0	0	2.08
548	27	0	1	1	1	2	2	1	2	2	0	5.1	1	7.8	0	6.8	0	1	5.2	0	24.23	0	1	122.62	59	0	160	23.046875	0	0	0	0	2.23		2.09	5.34	1.872.98	2.83
549	30	0	2	1	1	2	2	1	2	2	0	4.7	0	6.7	0	6.2	0	0	5.1	0	18.72	0	0	130.53	68	1	160	26.5625	1	1	1	0	2.27
550	30	0	1	1	1	2	2	2	2	2	0	4.1	0	4.9	0	4.9	0	0	5	0	18.85	0	0		52	0	160	20.3125	0	0	0	0	2.01
551	30	0	2	1	1	2	2	2	1	1	0	4.8	0	8.5	0	6.8	0	0	5.5	0	19.41	0	0	78.41	54	0	155	22.47658689	0	0	0	0	2.23
552	30	0	2	1	1	2	2	2	2	2	0	4.8	0	6.3	0	6.7	0	0	5.3	0	19.75	0	0		50	0	168	17.7154195	2	0	1	0	2.15
553	30	0	2	2	2	2	1	2	2	2	0	4.9	0	10.4	1	8.8	1	1	5.2	0	13.28	0	0		63	1	165	23.14049587	0	0	0	0	2.22
554	30	0	1	1	1	2	2	1	2	2	0	4.3	0	4.7	0	6.9	0	0	4.9	0	20.39	0	1	90.19	60	0	163	22.58270917	0	0	0	0	2.1
555	30	0	2	1	1	2	2	1	2	2	0	5	0	7	0	6.4	0	0	5.9	0	20.43	0	1		44	0	160	17.1875	2	0	1	0	2.05		2.52	7.64	2.86	3.95
556	30	0	2	1	1	2	2	1	2	2	0	4.6	0	6.4	0	6.1	0	0	5.1	0	20.55	0	1	37.6	58	0	162	22.10028959	0	0	0	0	2.12
557	33	1	1	3	2	2	2	2	1	2	0	5.2	1	8	0	8.4	0	1	5.1	0	24.21	0	1	12.9	63	1	165	23.14049587	0	0	0	0	2.19
558	30	0	1	1	1	2	1	1	2	2	0	4.4	0	7.7	0	5.3	0	0	5.5	0	21.69	0	1		48	0	164	17.84651993	2	0	1	0	2.03
559	30	0	2	2	2	2	2	1	2	2	0	4.8	0	7.9	0	7.3	0	0	5.1	0	22.33	0	1	15.52	65	1	163	24.4646016	1	1	1	0	2.14
560	30	0	1	1	1	2	2	2	2	1	0	4.7	0	6.8	0	6.4	0	0	5	0	24.39	0	1	26.56	45	0	157	18.25631871	2	0	1	0	2.17
561	30	0	2	1	1	2	2	1	2	1	0	4.7	0	6.5	0	7.2	0	0	5.5	0	24.48	0	1	42.38	52	0	155	21.64412071	0	0	0	0	2.28
562	30	0	1	1	1	2	2	1	2	2	0	4.4	0	8.3	0	6.6	0	0	5.8	0	25.52	0	1		65	1	158	26.03749399	1	1	1	0	2.05		2.14	7.86	2.88	4.15
563	30	0	2	2	2	2	2	2	2	2	0	4.3	0	9.8	0	7.1	0	0	5.4	0	26.54	0	1	20.03	53	0	173	17.70857697	2	0	1	0	2.04
564	30	0	1	1	1	2	2	1	2	2	0	5	0	9.2	0	8.1	0	0	5.6	0	38.21	0	1		65	1	165	23.87511478	0	0	0	0	2.14		1.88	7.34	2.34	4.02
565	30	0	2	1	1	2	1	1	2	2	0	4.9	0	6.5	0	5.3	0	0	5.6	0	38.65	0	1	40.68	70	1	165	25.71166208	1	1	1	0	2.19
566	29	0	1	2	2	1	1	1	1	2	0	4.9	0	8.8	0	7.6	0	0	5.4	0	1.63	1	0	2.21	52	0	158	20.82999519	0	0	0	0	2.15
567	29	0	2	1	1	2	2	1	2	2	0	4.4	0	9.1	0	8	0	0	5.3	0	1.79	1	0		51	0	170	17.64705882	2	0	1	0	2.17
568	25	0	2	1	1	2	2	2	1	1	0	5.7	1	9.4	0	6	0	1	5.8	0	30.84	0	1		64	1	166	23.22543185	0	0	0	0	2.23
569	29	0	1	1	1	2	2	1	2	2	0	4.9	0	5.8	0	6	0	0	5.1	0	2.42	1	0	47.86	83	1	163	31.23941436	1	1	1	1	2.26		1.99	6.81	2.49	3.41
570	29	0	2	1	1	2	2	1	2	2	0	4.5	0	9	0	7	0	0	5.9	0	2.98	1	0	41.37	59	0	164	21.93634741	0	0	0	0	2.15
571	29	0	2	1	1	2	2	1	2	2	0	5	0	7.4	0	6	0	0	5.4	0	3.57	1	0	10.79	60	0	165	22.03856749	0	0	0	0	2.17
572	29	0	1	1	1	2	2	2	2	2	0	4.9	0	8.8	0	6	0	0	5.3	0	3.61	1	0	13.26	72	1	171	24.62296091	1	1	1	0	1.96		1.85	8.17	2.69	4.59
573	29	0	2	2	2	2	2	2	2	2	0	4.9	0	7.2	0	5.6	0	0	5.4	0	3.7	1	0		69.8	1	160	27.265625	1	1	1	0	2.17
574	29	0	1	1	1	2	2	1	2	1	0	4.7	0	7	0	5.9	0	0	5.3	0	4.07	1	0	19.18	60	0	158	24.03460984	1	1	1	0	2.02		2.63	3.85	1.74	1.71
575	29	0	1	2	2	2	1	2	2	2	0	4.5	0	7.2	0	6.7	0	0	5.7	0	4.1	1	0		48	0	155	19.97918835	0	0	0	0	2.22		1.23	6.57	2.48	3.27
576	29	0	2	2	2	2	1	1	1	2	0	4.1	0	6.3	0	6.6	0	0	5.8	0	4.17	1	0	3.04	57	0	158	22.83287935	0	0	0	0	2.08
577	28	0	2	1	1	2	2	1	2	2	0	5.2	1	9.1	0	8	0	1	5.7	0	6.7	0	0	29.11	58	0	158	23.23345618	0	0	0	0	2.21		1.2	5.91	2.25	2.64
578	29	0	1	1	1	2	2	1	2	2	0	4.7	0	7.5	0	7.5	0	0	5.6	0	4.7	0	0		54	0	165	19.83471074	0	0	0	0	2.16
579	29	0	1	2	2	2	2	2	2	2	0	4.4	0	7.1	0	4.7	0	0	5	0	4.96	0	0		48	0	158	19.22768787	0	0	0	0	2.03
580	29	0	1	2	2	2	1	1	2	2	0	4.6	0	7.6	0	8	0	0	5.2	0	5.06	0	0		46	0	161	17.74622893	2	0	1	0	2.13
581	29	0	1	1	1	2	2	2	2	2	0	4.7	0	8.2	0	5.5	0	0	5.7	0	5.43	0	0	45.26	65	1	164	24.1671624	1	1	1	0	2.17		2.94	4.51	1.66	2.05
582	26	0	1	1	1	2	2	2	2	1	0	5.4	1	7.5	0	6.4	0	1	5.3	0	11.26	0	0		65	1	167	23.30668005	0	0	0	0	2.32
583	27	0	1	2	2	2	2	1	2	2	1	5.1	1	8.2	0	8.2	0	1	5.3	0	4.87	0	0	22.15	56	0	155	23.30905307	0	0	0	0	1.83
584	29	0	2	1	1	2	1	1	2	2	0	4.7	0	5.2	0	6.2	0	0	5	0	5.57	0	0	44.93	52	0	163	19.57168128	0	0	0	0	2.28
585	29	0	1	1	1	2	2	1	2	2	0	4.3	0	6.7	0	6.7	0	0	5.1	0	5.73	0	0	73.11	58	0	157	23.53036634	0	0	0	0	2.16
586	29	0	1	1	1	2	2	2	2	2	0	5	0	6.4	0	6.6	0	0	5.2	0	5.85	0	0	120.66	55	0	158	22.03172568	0	0	0	0	2.47
587	29	0	1	2	2	2	2	1	2	2	0	4.7	0	7.8	0	7.3	0	0	5.3	0	6.74	0	0		65	1	163	24.4646016	1	1	1	0	2.18
588	29	0	1	1	1	2	2	1	2	2	0	4.4	0	6.9	0	5.6	0	0	5.3	0	6.91	0	0	75.25	53	0	163	19.94805977	0	0	0	0	2.02
589	35	1	2	1	1	2	2	2	2	2	0	4.4	0	9.7	0	8.5	1	1	5.7	0	2.45	1	0	54.73	59	0	159	23.33768443	0	0	0	0	2.16		1.72	4.72	2	2.45
590	25	0	2	2	2	2	2	1	2	2	0	5.5	1	6	0	4.9	0	1	5.5	0	13.67	0	0	44.93	63	1	164	23.42355741	0	0	0	0	2.01
591	29	0	1	2	2	2	1	1	1	2	0	4.4	0	7.7	0	7	0	0	5	0	7.84	0	0		60	0	165	22.03856749	0	0	0	0	2.16
592	29	0	2	1	1	2	2	1	2	2	1	4.7	0	7.5	0	6.7	0	0	5.3	0	8.19	0	0		69	1	163	25.97011555	1	1	1	0	2.04		0.98	5.85	1.99	3.24
593	29	0	2	2	2	2	1	1	2	2	0	4.7	0	8	0	5.7	0	0	5.4	0	8.23	0	0	21.87	70	1	163	26.34649403	1	1	1	0	2.04		1.33	6.88	2.21	3.95
594	29	0	2	1	1	2	2	2	2	2	0	4.7	0	6.9	0	5.4	0	0	5.6	0	8.54	0	0	64.3	64	1	162	24.38652644	1	1	1	0	2.01
595	29	0	2	2	2	2	2	1	2	2	0	4.3	0	8.8	0	8.4	0	0	5.6	0	8.76	0	0		51	0	153	21.78649237	0	0	0	0	2.24
596	29	0	1	2	2	2	1	1	2	2	0	4.4	0	6.4	0	6.5	0	0	5.1	0	8.86	0	0		45	0	160	17.578125	2	0	1	0	2.09		1.72	6.48	2.8	3.15
597	29	0	1	1	1	2	2	1	2	2	0	4.4	0	7.8	0	6.9	0	0	5.1	0	8.87	0	0	115.74	46	0	160	17.96875	2	0	1	0	2.33		3.93	8.77	3.28	5.08
598	29	0	2	1	1	2	2	1	2	2	0	4.6	0	7.4	0	6.8	0	0	5.9	0	9.27	0	0	14.06	47	0	160	18.359375	2	0	1	0	2.15
599	29	0	2	1	1	2	2	1	2	2	0	4.7	0	7.3	0	6.4	0	0	5.5	0	9.59	0	0		62	1	159	24.52434635	1	1	1	0	1.97	9
600	29	0	2	2	2	2	1	2	2	2	0	4.4	0	8.8	0	7.4	0	0	5	0	9.71	0	0	60.19	58	0	155	24.14151925	1	1	1	0	2.06		1.49	4.35	1.73	2.23
601	29	0	2	2	2	2	2	2	2	2	0	4.6	0	9	0	7.9	0	0	5.4	0	10.02	0	0		63	1	162	24.00548697	1	1	1	0	2.1
602	37	1	2	1	1	2	1	1	1	2	0	5.2	1	9.9	0	9.4	1	1	5.1	0	20.68	0	1	32.82	63	1	164	23.42355741	0	0	0	0	2.12
603	34	1	2	1	1	2	2	2	2	2	0	5.1	1	8	0	8	0	1	5.4	0	8.68	0	0		58.5	0	158	23.43374459	0	0	0	0	2.07		1.69	6.51	2.31	3.67
604	29	0	2	1	1	2	1	2	2	2	0	4.7	0	7.8	0	5.7	0	0	5.2	0	10.33	0	0	39.41	42	0	154	17.70956316	2	0	1	0	2.3		5.1	5.21	1.3	2.98
605	29	0	2	1	1	2	2	1	2	2	0	4.4	0	6.9	0	5.8	0	0	5.7	0	10.71	0	0	169.03	58	0	168	20.54988662	0	0	0	0	2.23
606	29	0	1	1	1	2	2	2	2	2	0	4.6	0	6.2	0	6.3	0	0	5.3	0	10.71	0	0	110.56	53	0	160	20.703125	0	0	0	0	2.27		1.68	5.41	2.13	2.62
607	29	0	1	2	2	2	1	2	2	2	0	4.7	0	7.3	0	6.2	0	0	5	0	10.79	0	0	17.72	54.5	0	163	20.5126275	0	0	0	0	2.07
608	29	0	2	1	1	2	2	1	2	1	0	4.7	0	6.5	0	6.4	0	0	5.3	0	10.8	0	0		60	0	163	22.58270917	0	0	0	0	2.15
609	29	0	2	1	1	2	2	1	2	1	0	4.4	0	7.2	0	5.9	0	0	5.1	0	10.83	0	0		52	0	167	18.64534404	0	0	0	0	2.37		2.36	6.61	2.44	3.55
610	29	0	2	1	1	2	2	1	2	2	0	4.7	0	6.4	0	7.2	0	0	6.7	1	10.84	0	0	11.07	70	1	164	26.0261749	1	1	1	0	2.19		1.36	5.35	2.16	2.73
611	29	0	2	1	1	2	2	1	2	2	0	4.8	0	8.5	0	6.1	0	0	5.4	0	11.07	0	0		53	0	165	19.46740129	0	0	0	0	2.08		1.97	6.58	2.34	3.67
612	29	0	1	2	2	2	1	1	2	2	0	5.2	1	6.9	0	6.1	0	1	5.3	0	12.33	0	0	59.87	60	0	160	23.4375	0	0	0	0	2.23
613	29	0	2	2	2	2	1	2	2	2	0	4.4	0	7.3	0	5.7	0	0	5.1	0	11.27	0	0	13.13	57	0	161	21.98989237	0	0	0	0	2.17		2.26	6.27	2.35	3.46
614	29	0	2	2	2	2	2	1	1	2	0	4.4	0	5.5	0	5.5	0	0	5.1	0	11.59	0	0	2.17	50	0	158	20.02884153	0	0	0	0	1.73		2.2	4.88	1.66	2.81
615	29	0	2	1	1	2	1	2	1	2	0	4.8	0	7.7	0	6	0	0	5.3	0	11.62	0	0	34.02	50	0	167	17.92821543	2	0	1	0	2.17
616	29	0	2	2	2	2	2	1	2	2	0	4.6	0	8.2	0	6.2	0	0	5.1	0	12.04	0	0	51.57	54	0	162	20.57613169	0	0	0	0	2.19		3.87	5.69	2.09	3.13
617	28	0	1	1	1	2	1	1	2	2	0	4.2	0	9.1	0	9.2	1	1	5.4	0	38.83	0	1	27.39	60	0	160	23.4375	0	0	0	0	2.04
618	29	0	1	2	2	2	1	2	2	2	0	4.7	0	8.4	0	7.9	0	0	5.1	0	12.75	0	0	56.22	47	0	160	18.359375	2	0	1	0	2.18		5.25	4.56	1.48	2.25
619	29	0	2	1	1	2	2	1	2	2	0	4.9	0	8	0	6.5	0	0	5.4	0	12.95	0	0		52	0	159	20.56880661	0	0	0	0	2.08
620	29	0	2	2	2	2	2	2	1	1	0	4.4	0	5.9	0	6	0	0	5.5	0	13.44	0	0	9.58	57	0	165	20.93663912	0	0	0	0	2.19
621	29	0	1	2	2	2	2	1	1	2	0	4.6	0	7.8	0	7.7	0	0	5.5	0	13.54	0	0	232.72	62	1	165	22.77318641	0	0	0	0	2.05		1.74	5.56	2.14	3.05
622	29	0	1	1	1	2	2	2	2	2	0	4.6	0	8.5	0	5.9	0	0	5.2	0	13.96	0	0	65.64	60	0	163	22.58270917	0	0	0	0	2.17
623	29	0	2	1	1	2	2	2	2	2	0	4.5	0	8.9	0	7.8	0	0	5.4	0	14.14	0	0	21.96	49	0	163	18.44254582	2	0	1	0	2.23
624	29	0	1	1	1	2	2	1	1	2	0	4.3	0	6	0	6.3	0	0	5	0	14.2	0	0	36.25	62	1	158	24.8357635	1	1	1	0	2.03
625	26	0	1	1	1	2	2	1	2	2	0	4.7	0	10.7	1	8.9	1	1	5	0	7.67	0	0		60	0	160	23.4375	0	0	0	0	2.2
626	29	0	1	1	1	2	2	1	2	2	0	4.8	0	6	0	6.2	0	0	5.1	0	14.62	0	0	66.21	58	0	170	20.06920415	0	0	0	0	1.94
627	29	0	2	1	1	2	2	2	2	2	0	4.2	0	7.3	0	5.6	0	0	5.2	0	14.94	0	0	67.06	52	0	163	19.57168128	0	0	0	0	2.08		2.76	7.16	2.16	4.3
628	29	0	1	1	1	2	2	2	2	2	0	4.9	0	7.7	0	7.5	0	0	5.1	0	15.36	0	0	10.74	62	1	165	22.77318641	0	0	0	0	2.06
629	29	0	2	1	1	2	2	1	1	2	0	4.8	0	8	0	6	0	0	5.5	0	15.4	0	0		59	0	166	21.41094498	0	0	0	0	2.27
630	29	0	2	1	1	2	2	2	2	2	0	4.3	0	6.7	0	5.2	0	0	5.9	0	16.04	0	0		53	0	161	20.44674202	0	0	0	0	2.2		1.99	6.79	2.5	3.77
631	29	0	2	1	1	2	2	1	2	1	0	3.9	0	7.5	0	5.2	0	0	5	0	16.13	0	0	94.23	49.5	0	160	19.3359375	0	0	0	0	2.05		2.64	6.05	2.37	3.22
632	29	0	2	2	2	2	1	2	2	2	0	4.9	0	9.3	0	7.4	0	0	5.2	0	16.53	0	0	53.65	54	0	160	21.09375	0	0	0	0	2.21
633	29	0	2	1	1	2	2	2	2	1	0	4.7	0	8.8	0	7.4	0	0	5.2	0	16.8	0	0	21.75	61	0	165	22.40587695	0	0	0	0	2.26		1.99	7.75	2.11	4.88
634	28	0	1	2	2	2	2	2	1	1	0	5.1	1	7.8	0	8	0	1	5.3	0	13.86	0	0	16.61	60.2	0	160	23.515625	0	0	0	0	2.28
635	31	1	1	2	2	2	1	1	2	2	0	4.3	0	9.5	0	8.8	1	1	5.1	0	8.12	0	0	59.27	56.5	0	155	23.51716961	0	0	0	0	2.27		2.31	5.06	1.47	2.82
636	29	0	2	1	1	2	2	1	2	1	0	4.4	0	6.6	0	6	0	0	5.2	0	17.35	0	0		46	0	158	18.42653421	2	0	1	0	2.04		1.94	4.7	1.98	2.17
637	29	0	2	2	2	2	1	1	2	2	0	4.7	0	7.3	0	6	0	0	5.6	0	17.49	0	0	7.38	62.5	1	164	23.23765616	0	0	0	0	1.96		2.7	6.87	2.91	3.38
638	34	1	1	1	1	2	2	1	2	1	0	5.1	1	10.8	1	8.2	0	1	5.2	0	18.7	0	0		62	1	162	23.62444749	0	0	0	0	2.2
639	28	0	2	1	1	2	2	1	2	1	0	5.3	1	9.4	0	7.3	0	1	5.3	0	20.23	0	1	23.19	59	0	158	23.63403301	0	0	0	0	2.21
640	29	0	2	1	1	2	2	1	2	2	0	4.9	0	9.3	0	6.7	0	0	5.5	0	19.58	0	0		52	0	160	20.3125	0	0	0	0	2.34		2.27	5.06	2.31	2.27
641	29	0	2	2	2	1	2	1	1	2	0	4.4	0	7.2	0	7.8	0	0	5.6	0	19.61	0	0	13.6	50	0	160	19.53125	0	0	0	0	2.07
642	29	0	2	1	1	2	2	2	2	1	0	4.4	0	8.2	0	6.2	0	0	5.4	0	19.71	0	0		63	1	163	23.71184463	0	0	0	0	2.12
643	29	0	1	1	1	2	2	1	2	2	0	4.7	0	8.5	0	6.8	0	0	5	0	23.69	0	1	75.99	52	0	165	19.10009183	0	0	0	0	2.2		2.85	7.44	3.09	3.75
644	29	0	2	2	2	2	1	1	2	2	0	5	0	6.7	0	6.7	0	0	5.7	0	24.84	0	1		70	1	173	23.38868656	0	0	0	0	2.08
645	29	0	1	2	2	2	1	2	2	2	0	4.6	0	6.9	0	5.7	0	0	5.5	0	24.91	0	1	0.5	51	0	165	18.73278237	0	0	0	0	2.12
646	29	0	1	2	2	2	1	1	2	2	0	4.6	0	6.7	0	6.5	0	0	5.7	0	25.66	0	1	21.24	63	1	160	24.609375	1	1	1	0	2.25		1.37	6.02	2.58	2.95
647	29	0	1	2	2	2	1	2	2	1	0	4.4	0	6.4	0	6	0	0	5.1	0	26.54	0	1		61	0	169	21.3577956	0	0	0	0	2.11
648	29	0	1	1	1	2	2	2	2	2	0	4.6	0	6.7	0	6.2	0	0	5.7	0	26.74	0	1		52	0	158	20.82999519	0	0	0	0	2.02		2.57	6.7	2.65	3.58
649	29	0	2	1	1	2	2	2	2	2	0	4.9	0	7.3	0	6.2	0	0	5.3	0	27.67	0	1	38.6	51	0	165	18.73278237	0	0	0	0	2.14		2.32	6.08	2.24	3.2
650	29	0	2	1	1	2	2	1	2	2	0	5	0	5.7	0	6.6	0	0	5.6	0	29.03	0	1		53	0	162	20.19509221	0	0	0	0	2.03		1.92	6.04	1.53	4.07
651	29	0	2	1	1	2	2	2	2	2	0	4.6	0	6.2	0	6.3	0	0	5	0	29.85	0	1		69	1	166	25.03991871	1	1	1	0	2.17		3.17	6.85	2.63	3.5
652	29	0	2	2	2	2	1	2	2	2	0	4.6	0	6.7	0	6.9	0	0	5.7	0	30.25	0	1		50	0	166	18.14486863	2	0	1	0	2.05		3.4	5.88	1.86	3.33
653	29	0	1	1	1	2	2	2	2	2	0	4.6	0	7.8	0	6.2	0	0	5.7	0	30.43	0	1	32.34	58	0	163	21.8299522	0	0	0	0	2.16
654	29	0	2	1	1	2	1	1	1	2	0	4.8	0	6.5	0	6.3	0	0	5.7	0	31.63	0	1	33.84	58	0	158	23.23345618	0	0	0	0	2.22
655	29	0	1	1	1	2	2	1	2	1	0	4.4	0	7.2	0	6.7	0	0	5.7	0	32.01	0	1		67	1	163	25.21735858	1	1	1	0	2.2		1.98	5.04	2.64	2.12
656	29	0	2	1	1	2	1	2	1	2	0	4.6	0	8.9	0	8.2	0	0	5.4	0	33.14	0	1	42.27	75	1	170	25.95155709	1	1	1	0	1.94
657	29	0	1	2	2	2	1	2	2	2	0	4.6	0	9	0	7.4	0	0	5.3	0	33.62	0	1		52	0	163	19.57168128	0	0	0	0	2.12
658	29	0	1	1	1	2	2	1	2	1	0	4.6	0	7.7	0	8.3	0	0	5.6	0	35.1	0	1	69.85	62	1	163	23.33546614	0	0	0	0	2.02
659	31	1	2	2	2	2	1	2	2	2	0	5.3	1	8.3	0	7.8	0	1	5.1	0	14.38	0	0		63	1	163	23.71184463	0	0	0	0	2.02
660	29	0	2	1	1	2	2	1	2	2	0	4.7	0	8.8	0	6.9	0	0	4.8	0	37.75	0	1	124.32	53	0	162	20.19509221	0	0	0	0	2.03		1.83	7.46	2.63	4.3
661	29	0	1	1	1	2	2	2	2	2	0	4.6	0	7.9	0	6.8	0	0	5.7	0	43.88	0	1	25.72	63	1	165	23.14049587	0	0	0	0	2.08
662	28	0	2	1	1	2	2	1	2	2	0	4.6	0	7.4	0	5.9	0	0	5.9	0	1.74	1	0	16.81	46	0	161	17.74622893	2	0	1	0	2.09		2.38	10.15	2.72	6.29
663	28	0	2	1	1	2	2	2	2	2	0	4.8	0	5.5	0	5.9	0	0	4.9	0	2.33	1	0	131.46	53	0	163	19.94805977	0	0	0	0	2.32		2.33	5.88	2.21	3.19
664	28	0	2	1	1	2	2	2	2	2	0	4.8	0	6.3	0	6	0	0	6.2	1	2.78	1	0	0.5	52.5	0	162	20.00457247	0	0	0	0	2.02
665	36	1	1	1	1	2	2	1	2	2	0	5.1	1	10.7	1	6.8	0	1	5.3	0	9.65	0	0		60	0	159	23.7332384	0	0	0	0	2.04
666	28	0	2	1	1	2	2	1	2	2	0	4.4	0	6.4	0	6.8	0	0	5.2	0	3.64	1	0	49.12	64	1	164	23.7953599	0	0	0	0	2.06
667	28	0	2	1	1	2	2	1	2	2	0	4.7	0	8.5	0	6.5	0	0	5.3	0	4.25	1	0		45	0	163	16.93703188	2	0	1	0	2.05		2.66	4.41	2.13	1.75
668	39	1	1	1	1	2	2	1	2	2	0	5.5	1	8.9	0	10.3	1	1	5.8	0	12.59	0	0	8.01	61	0	160	23.828125	0	0	0	0	2.29
669	28	0	2	1	1	2	2	1	2	2	0	4.6	0	6.7	0	5.7	0	0	5	0	4.67	0	0	117.87	50.5	0	162	19.24249352	0	0	0	0	2.11		2.01	6.37	2.19	3.6
670	28	0	1	1	1	2	2	2	2	2	0	4.6	0	4.6	0	5.5	0	0	5.7	0	4.67	0	0	19.8	60	0	167	21.51385851	0	0	0	0	2.13		2.01	4.82	2.15	2.33
671	28	0	1	1	1	2	2	1	2	2	0	4.7	0	6.3	0	6.4	0	0	5.5	0	4.77	0	0		56.5	0	168	20.01842404	0	0	0	0	2.22		1.39	3.72	1.91	1.48
672	28	0	2	1	1	2	1	1	2	2	0	4.4	0	8.2	0	7	0	0	5.4	0	4.98	0	0		55	0	164	20.44913742	0	0	0	0	2.25		2.21	6.3	2.61	3.08
673	28	0	2	1	1	2	1	1	2	2	0	4.5	0	8.5	0	6.4	0	0	5.6	0	5.02	0	0		47	0	159	18.59103675	0	0	0	0	2.2
674	28	0	2	2	2	2	2	2	2	2	0	4.4	0	7.3	0	5.8	0	0	5	0	5.05	0	0	17.83	50	0	165	18.36547291	2	0	1	0	2.34
675	28	0	1	1	1	2	1	2	2	2	0	5	0	7.8	0	6.9	0	0	4.9	0	5.39	0	0	0.5	50	0	155	20.81165453	0	0	0	0	2.17
676	26	0	2	2	2	2	2	1	2	2	0	5.3	1	7.7	0	6.1	0	1	5.3	0	5.46	0	0	97.81	61	0	160	23.828125	0	0	0	0	2.3
677	28	0	2	1	1	2	2	1	2	2	0	4.3	0	6.5	0	5.8	0	0	5.2	0	5.59	0	0		53	0	160	20.703125	0	0	0	0	2.22
678	28	0	1	1	1	2	2	1	2	2	0	4.1	0	8	0	7	0	0	5.7	0	5.68	0	0	4.69	53	0	166	19.23356075	0	0	0	0	2
679	28	0	1	2	2	2	2	1	1	2	0	5	0	7.9	0	5.7	0	0	5.5	0	5.71	0	0		52	0	167	18.64534404	0	0	0	0	2.08
680	28	0	1	1	1	2	2	1	2	2	0	4.6	0	3.9	0	5.2	0	0	5.5	0	5.98	0	0	53.85	67	1	168	23.73866213	0	0	0	0	2.38		1.94	4.64	2.47	1.72
681	28	0	2	2	2	2	2	2	2	2	0	4	0	5.6	0	6	0	0	5.6	0	6.04	0	0	112.23	120	1	160	46.875	1	1	1	1	2.17		1.9	5.17	2.13	2.48
682	30	0	1	2	2	2	2	1	2	2	0	5.4	1	7.4	0	6.8	0	1	5.3	0	6.37	0	0		54	0	150	24	1	1	1	0	2.27
683	28	0	2	1	1	2	2	1	2	2	0	4.4	0	8.5	0	7	0	0	5.7	0	7.68	0	0		60	0	160	23.4375	0	0	0	0	2.08
684	28	0	1	2	2	2	1	2	2	2	0	4.4	0	4.4	0	5.5	0	0	5.2	0	8.28	0	0	22.02	55	0	155	22.89281998	0	0	0	0	2.07
685	28	0	1	2	2	2	1	2	2	2	0	4.6	0	6.7	0	5.3	0	0	5.1	0	8.29	0	0		44	0	160	17.1875	2	0	1	0	2.26
686	28	0	2	1	1	2	2	2	2	2	0	4.3	0	6.9	0	5.2	0	0	5.4	0	8.46	0	0	19.52	60	0	163	22.58270917	0	0	0	0	2.05		1.93	6.32	1.98	3.84
687	28	0	1	1	1	2	2	1	2	2	0	4.3	0	4.3	0	6.7	0	0	5.3	0	8.46	0	0	64.05	51.8	0	156	21.28533859	0	0	0	0	2.2
688	28	0	2	1	1	2	2	2	2	2	0	4.4	0	9.2	0	6.2	0	0	5.3	0	8.56	0	0		75	1	175	24.48979592	1	1	1	0	2.04
689	28	0	2	1	1	2	2	2	2	2	0	4.7	0	5.9	0	7.8	0	0	5.2	0	8.64	0	0	103.94	60	0	163	22.58270917	0	0	0	0	2
690	41	1	2	2	2	2	2	2	2	2	0	5	0	10.1	1	12	1	1	5.4	0	26.94	0	1	12.13	60	0	158	24.03460984	1	1	1	0	2.13
691	28	0	2	2	2	2	2	1	2	2	0	4.6	0	8.3	0	6.3	0	0	5.3	0	9.67	0	0	42.97	62.5	1	162	23.81496723	0	0	0	0	2.06
692	28	0	2	1	1	2	2	2	2	2	0	4.3	0	7.1	0	7.4	0	0	5.4	0	9.7	0	0	56.16	63	1	178	19.88385305	0	0	0	0	2.07
693	28	0	2	1	1	2	2	2	2	2	0	4.7	0	8.5	0	6.9	0	0	5.7	0	9.99	0	0	17.04	53	0	164	19.70553242	0	0	0	0	2.21
694	28	0	2	2	2	2	1	1	2	2	0	4.4	0	6.4	0	5.3	0	0	5.3	0	9.99	0	0		75	1	159	29.666548	1	1	1	0	2.24		1.33	5.1	1.95	2.83
695	28	0	2	1	1	2	1	1	2	2	0	4.4	0	7.2	0	6.4	0	0	5.8	0	10.04	0	0	22.3	47	0	163	17.68978885	2	0	1	0	2.05
696	28	0	2	2	2	2	2	2	2	1	0	4.2	0	4.4	0	4.8	0	0	5.3	0	10.63	0	0		46	0	159	18.19548277	2	0	1	0	2.12		1.61	6.97	2.19	3.71
697	32	1	1	2	2	2	1	1	2	2	0	5	0	10.4	1	7.5	0	1	5.7	0	45.25	0	1	87.63	62	1	160	24.21875	1	1	1	0	2.25		2.18	7.54	2.92	3.65
698	28	0	2	1	1	2	2	2	2	2	0	5	0	5.5	0	6.6	0	0	5.3	0	11.09	0	0	72.85	52	0	165	19.10009183	0	0	0	0	2.36		2.23	5.7	1.57	3.36
699	28	0	2	1	1	2	1	1	2	2	0	4.8	0	8.2	0	7.2	0	0	5.3	0	11.21	0	0	62.85	53	0	162	20.19509221	0	0	0	0	2.15
700	28	0	1	1	1	2	2	2	2	2	0	4.7	0	8.7	0	6.1	0	0	5.1	0	11.36	0	0	36.64	52	0	160	20.3125	0	0	0	0	2.18
701	28	0	2	2	2	2	1	1	2	2	0	4.3	0	8.1	0	6.3	0	0	5.2	0	11.47	0	0		55	0	162	20.95717116	0	0	0	0	2.15
702	28	0	1	1	1	2	2	2	2	2	0	4.2	0	6.4	0	5.4	0	0	5.3	0	11.57	0	0	16.28	67	1	168	23.73866213	0	0	0	0	2.13
703	28	0	2	1	1	2	2	2	2	2	0	4.6	0	8.4	0	6	0	0	5.7	0	12.29	0	0	81.8	49.8	0	157	20.20365938	0	0	0	0	2.17
704	28	0	1	1	1	2	2	1	2	2	0	5	0	7.8	0	7.4	0	0	5.2	0	12.6	0	0	191.5	56	0	166	20.32225287	0	0	0	0	2.13
705	28	0	2	1	1	2	2	2	2	2	0	4.2	0	7.4	0	5.4	0	0	5.5	0	12.94	0	0		56	0	170	19.37716263	0	0	0	0	2.17
706	28	0	1	1	1	2	2	1	2	2	0	4.8	0	7.4	0	6.6	0	0	5	0	13.43	0	0	122.13	55	0	156	22.60026298	0	0	0	0	2.25		2.16	6.77	2.19	3.64
707	28	0	2	1	1	2	2	1	2	2	0	4.6	0	7.1	0	6.9	0	0	5.4	0	13.71	0	0		55	0	168	19.48696145	0	0	0	0	2.27
708	28	0	1	2	2	2	1	1	2	2	0	4.6	0	6.6	0	7.5	0	0	5.9	0	13.75	0	0	64.29	60	0	158	24.03460984	1	1	1	0	2.18
709	26	0	1	1	1	2	2	2	2	2	0	5.2	1	9.2	0	9.7	1	1	5.5	0	20.02	0	1		70	1	170	24.22145329	1	1	1	0	2.06
710	31	1	1	1	1	2	1	1	2	2	0	5.1	1	9.8	0	7.2	0	1	5.5	0	3.55	1	0	121.84	62.2	1	160	24.296875	1	1	1	0	2.04
711	31	1	2	1	1	2	2	2	2	2	0	4.9	0	9.4	0	8.5	1	1	5.2	0	21.09	0	1		55	0	150	24.44444444	1	1	1	0	2.09		2.59	5.42	2.39	2.53
712	28	0	1	1	1	2	2	1	2	2	0	4.7	0	8	0	5.9	0	0	5.3	0	14.24	0	0	31.02	47.5	0	160	18.5546875	0	0	0	0	2.07
713	28	0	2	2	2	2	1	2	2	2	0	5	0	8.5	0	6.8	0	0	5.6	0	14.5	0	0	18.74	60	0	172	20.2812331	0	0	0	0	2.17
714	28	0	2	1	1	2	2	1	2	2	0	4.6	0	7.8	0	5.4	0	0	5.6	0	14.86	0	0	80.92	67	1	170	23.183391	0	0	0	0	2.25		7.78	5.3	1.79	2.27
715	28	0	2	1	1	2	2	2	2	2	0	4.5	0	5.1	0	6	0	0	5.2	0	14.89	0	0	70.3	43	0	153	18.36900337	2	0	1	0	2.04		2.29	3.78	1.55	1.83
716	28	0	2	1	1	2	2	2	2	2	0	4.7	0	7.2	0	7.4	0	0	5.2	0	14.96	0	0	23.14	59	0	163	22.20633069	0	0	0	0	2.13
717	28	0	2	1	1	2	1	1	2	2	0	4.6	0	7.5	0	4.7	0	0	5.4	0	15.33	0	0		54	0	168	19.13265306	0	0	0	0	2.02
718	28	0	1	1	1	2	2	2	2	2	0	4.3	0	5.6	0	4.6	0	0	5.1	0	15.56	0	0	35.48	60	0	170	20.76124567	0	0	0	0	2.07
719	28	0	1	1	1	2	2	2	2	2	0	4.5	0	5.3	0	5.9	0	0	5.2	0	15.86	0	0	103.48	51	0	163	19.1953028	0	0	0	0	2.19
720	35	1	2	1	1	2	2	2	2	1	0	5.7	1	10.8	1	9.3	1	1	5.7	0	49.31	0	1		65	1	163	24.4646016	1	1	1	0	2.07
721	28	0	2	1	1	2	2	1	2	2	0	5	0	6.3	0	6	0	0	5.4	0	17.14	0	0	42.69	51	0	162	19.43301326	0	0	0	0	2.13		1.96	6.2	2.02	3.49
722	28	0	1	1	1	2	2	1	2	2	0	4.8	0	5.8	0	5.9	0	0	5	0	17.58	0	0	91.38	61.5	0	159	24.32656936	1	1	1	0	2.21
723	28	0	1	1	1	2	1	2	2	2	0	4.4	0	5.9	0	5.7	0	0	5.1	0	17.6	0	0	49.41	62	1	167	22.23098713	0	0	0	0	1.99
724	28	0	2	1	1	2	2	1	2	2	1	4.6	0	6.3	0	5.7	0	0	5.1	0	17.99	0	0	13.92	47	0	162	17.90885536	2	0	1	0	2.11
725	28	0	1	3	2	2	1	2	1	2	0	4.2	0	6.9	0	5.9	0	0	5	0	18.24	0	0		50	0	158	20.02884153	0	0	0	0	2.18		1.41	5.71	2.11	3.22
726	28	0	2	1	1	2	2	2	2	2	0	4.5	0	7.1	0	6.8	0	0	5.5	0	18.56	0	0	109	58	0	158	23.23345618	0	0	0	0	2.1
727	28	0	1	1	1	2	2	2	2	2	0	5	0	9.5	0	6.9	0	0	5.1	0	19.7	0	0		63.5	1	160	24.8046875	1	1	1	0	2.25
728	28	0	2	1	1	2	2	1	2	2	0	4.3	0	4.8	0	5.5	0	0	5.2	0	19.86	0	0	22.85	64	1	165	23.50780533	0	0	0	0	2.05		2.4	4.59	1.57	2.68
729	28	0	1	1	1	2	2	2	2	2	0	4.4	0	7.7	0	6.5	0	0	5.5	0	20.01	0	1		70	1	167	25.0995016	1	1	1	0	2.22
730	28	0	1	1	1	2	2	1	2	2	0	5.2	1	9	0	6.6	0	1	5.5	0	10.76	0	0	29.49	59	0	155	24.55775234	1	1	1	0	2.34		2.27	5.2	1.53	3.04
731	28	0	2	1	1	2	1	2	2	2	0	4.5	0	6.3	0	5.8	0	0	5.5	0	21.84	0	1	66.66	68	1	158	27.23922448	1	1	1	0	2.11
732	35	1	2	1	1	2	2	2	2	2	0	5.3	1	9.8	0	7.7	0	1	5.3	0	8.63	0	0	37.51	63	1	160	24.609375	1	1	1	0	2.06
733	28	0	1	1	1	2	2	2	2	1	0	4.8	0	6.7	0	6.1	0	0	5.2	0	22.23	0	1		45	0	158	18.02595738	2	0	1	0	1.94
734	28	0	1	1	1	2	1	1	1	2	0	4.3	0	8.1	0	6.4	0	0	5.6	0	23.58	0	1		66	1	160	25.78125	1	1	1	0	2.3
735	28	0	2	2	2	2	2	2	2	2	0	4.9	0	9.9	0	7.4	0	0	5	0	23.76	0	1	0.71	54.5	0	157	22.11043044	0	0	0	0	2.16		2.07	6.78	2.3	4.01
736	28	0	1	1	1	2	2	1	2	2	0	4.4	0	5.8	0	6.7	0	0	5.3	0	25.7	0	1	181.68	52	0	158	20.82999519	0	0	0	0	2.24		2.89	5.8	2.8	2.6
737	28	0	2	1	1	2	2	1	2	1	0	4	0	5.4	0	3.8	0	0	5.2	0	25.78	0	1	101.38	62	1	166	22.4996371	0	0	0	0	2.32		2.56	6.51	1.7	4.2
738	28	0	2	2	2	2	2	2	2	2	1	4.6	0	7.1	0	7	0	0	5.8	0	25.98	0	1		52	0	158	20.82999519	0	0	0	0	2.15
739	28	0	2	1	1	2	2	2	2	2	1	4.9	0	8.5	0	7.5	0	0	5.6	0	26.03	0	1	20.37	47	0	153	20.07774787	0	0	0	0	2.29
740	34	1	2	1	1	2	1	1	2	2	0	5.3	1	7.7	0	6.2	0	1	6	1	10.54	0	0	31.26	63	1	160	24.609375	1	1	1	0	2.11		1.96	7.07	2.79	3.49
741	28	0	1	1	1	2	2	1	1	2	0	4.7	0	6.4	0	5.9	0	0	6	1	27.49	0	1	86.85	69	1	168	24.44727891	1	1	1	0	2.2		2.13	7.12	2.68	3.91
742	28	0	2	1	1	2	2	1	2	2	0	4.6	0	6.4	0	6.9	0	0	5.1	0	28.44	0	1	74.17	53	0	173	17.70857697	2	0	1	0	2.24
743	28	0	1	2	2	1	1	1	1	2	0	4.3	0	3.9	0	4.6	0	0	5.3	0	29.85	0	1		47	0	158	18.82711104	0	0	0	0	2.17		1.66	4.52	2.18	1.95
744	28	0	2	2	2	2	1	2	2	2	0	4.6	0	8.6	0	7.9	0	0	5.1	0	30.68	0	1	27.43	63	1	165	23.14049587	0	0	0	0	2.11
745	32	1	2	3	2	2	2	2	2	2	0	5.2	1	9.8	0	8.6	1	1	5.3	0	7.69	0	0	16.96	63	1	160	24.609375	1	1	1	0	2.18
746	29	0	1	2	2	2	2	2	2	2	0	5.2	1	9.3	0	8.2	0	1	5.6	0	4.35	1	0		63	1	160	24.609375	1	1	1	0	2.15
747	34	1	2	1	1	2	2	2	2	2	0	5.2	1	8.3	0	7.3	0	1	5.5	0	14.34	0	0	14.72	67	1	165	24.6097337	1	1	1	0	2.2
748	28	0	1	1	1	2	1	1	2	2	0	4.6	0	8.9	0	5.8	0	0	5.5	0	41.51	0	1		54	0	162	20.57613169	0	0	0	0	2.28
749	28	0	2	1	1	2	2	2	2	2	0	4.6	0	7.2	0	6.5	0	0	5.1	0	43.54	0	1	14.23	53	0	163	19.94805977	0	0	0	0	2.14
750	28	0	1	1	1	2	2	1	2	2	0	4.8	0	8.4	0	6.8	0	0	5.2	0	43.89	0	1		54	0	158	21.63114885	0	0	0	0	2.2		2.09	4.71	1.77	2.41
751	28	0	1	2	2	2	1	1	2	2	0	4.9	0	8	0	7.1	0	0	5.7	0	68.92	0	1	48.77	54	0	158	21.63114885	0	0	0	0	2.02
752	32	1	1	1	1	2	2	1	2	1	0	5.2	1	8.4	0	7.3	0	1	5.3	0	33.53	0	1	54.19	69	1	167	24.74093729	1	1	1	0	2.23
753	27	0	2	1	1	2	2	1	2	2	0	4.2	0	4.8	0	6.5	0	0	5.5	0	2.4	1	0	191.1	70	1	155	29.13631634	1	1	1	0	2.07
754	27	0	1	1	1	2	1	1	2	2	0	3.9	0	6.7	0	5.2	0	0	5.2	0	2.93	1	0		51	0	165	18.73278237	0	0	0	0	2.08		2.11	5.94	2.52	2.75
755	27	0	1	2	2	2	2	1	2	2	0	4.2	0	7.2	0	5.5	0	0	5.4	0	3	1	0		58.5	0	170	20.24221	0	0	0	0	2.32		1.93	5.07	1.69	2.85
756	27	0	2	1	1	2	1	1	2	2	0	4.6	0	5	0	4.6	0	0	5.2	0	3.93	1	0	132.52	58.5	0	168	20.72704082	0	0	0	0	2.04
757	32	1	1	1	1	2	2	2	2	2	0	4.7	0	10.8	1	8.8	1	1	5.6	0	12.61	0	0	24.36	70	1	168	24.8015873	1	1	1	0	2.2
758	27	0	2	1	1	2	2	1	2	2	0	4.2	0	7.4	0	5.8	0	0	5.5	0	4.19	1	0		65	1	170	22.49134948	0	0	0	0	2.32
759	27	0	1	2	2	2	2	2	2	2	0	4.6	0	7.3	0	6.4	0	0	5.4	0	4.41	1	0	55.94	58	0	158	23.23345618	0	0	0	0	2.18
760	27	0	1	2	2	2	1	1	2	1	0	4.6	0	8.4	0	6.8	0	0	5	0	4.86	0	0	11.18	60	0	165	22.03856749	0	0	0	0	2.06		1.73	6.24	2.04	3.4
761	33	1	2	1	1	2	2	1	2	2	0	5.1	1	9.7	0	8.1	0	1	5.8	0	13.47	0	0	68.03	60	0	155	24.97398543	1	1	1	0	2.19		3.78	5.91	1.91	2.96
762	28	0	2	1	1	2	2	1	2	2	0	4.5	0	11.8	1	9.2	1	1	5.3	0	39.72	0	1	18.81	68	1	165	24.97704316	1	1	1	0	2.12
763	27	0	2	2	2	2	2	1	2	2	0	4.6	0	6.2	0	5.8	0	0	5.3	0	5.33	0	0	4.78	73	1	158	29.24210864	1	1	1	0	2.23
764	27	0	1	1	1	2	2	2	2	2	0	4.1	0	7	0	4.7	0	0	5	0	5.4	0	0	22.12	58	0	166	21.04804761	0	0	0	0	2.14		2.97	7.5	2.79	3.91
765	27	0	2	2	2	2	1	2	2	2	0	4.7	0	8.6	0	6.8	0	0	5.1	0	5.66	0	0	84.47	55	0	160	21.484375	0	0	0	0	2.16
766	27	0	2	1	1	2	2	2	2	2	0	4.9	0	8.3	0	7	0	0	5.7	0	5.94	0	0	33.02	56	0	169	19.60715661	0	0	0	0	2.22
767	27	0	1	1	1	2	2	2	2	2	0	4.4	0	6.5	0	5.2	0	0	5.6	0	6.03	0	0	63.51	46	0	163	17.31341037	2	0	1	0	2.14
768	27	0	1	1	1	2	2	1	2	2	0	4.9	0	8.5	0	8	0	0	5.6	0	6.33	0	0	45.85	65	1	160	25.390625	1	1	1	0	2.23		2.57	5.23	1.93	2.81
769	27	0	2	3	2	2	1	1	2	2	0	4.8	0	6.4	0	5.9	0	0	5.5	0	6.6	0	0		60	0	168	21.2585034	0	0	0	0	2.19
770	27	0	2	2	2	1	1	2	1	2	0	4.4	0	7.2	0	7.3	0	0	5.1	0	6.7	0	0	45.24	70	1	168	24.8015873	1	1	1	0	2.21		1.6	4.91	2.17	2.46
771	40	1	2	2	2	2	1	1	1	2	0	5.7	1	9.5	0	7.9	0	1	5.4	0	11.64	0	0		64	1	160	25	1	1	1	0	2
772	27	0	2	1	1	2	1	2	2	2	0	4.9	0	8.2	0	6.2	0	0	5.7	0	6.71	0	0	16.37	90	1	168	31.8877551	1	1	1	1	2.14
773	35	1	1	3	2	2	1	1	2	2	0	5.8	1	10.4	1	7.5	0	1	5.4	0	12.41	0	0		62.5	1	158	25.03605191	1	1	1	0	2.19		3.73	4.86	1.56	2.59
774	27	0	2	1	1	2	1	2	2	2	0	4.8	0	9.3	0	7.4	0	0	5.5	0	7.03	0	0	33.69	62	1	172	20.9572742	0	0	0	0	2.24		1.08	5.96	2.22	3.43
775	27	0	1	1	1	2	2	2	2	2	0	5	0	7.4	0	6.1	0	0	5.7	0	7.25	0	0	257.97	55	0	167	19.72103697	0	0	0	0	2.11
776	27	0	2	1	1	2	2	2	1	2	0	4.5	0	6.8	0	5.9	0	0	5.6	0	7.45	0	0		49	0	158	19.6282647	0	0	0	0	2.2
777	27	0	2	1	1	2	2	1	2	2	0	4.5	0	5.1	0	5.9	0	0	5	0	7.48	0	0	133.76	64	1	165	23.50780533	0	0	0	0	2.1
778	27	0	2	3	2	2	1	2	1	2	0	4.4	0	6.2	0	5.9	0	0	5.2	0	7.93	0	0	21.19	55	0	165	20.2020202	0	0	0	0	2.07		1.51	5.61	2.32	2.93
779	31	1	1	1	1	2	2	1	2	2	0	5	0	11.1	1	9.6	1	1	5.4	0	32.13	0	1		67	1	163	25.21735858	1	1	1	0	2.19		1.19	6.88	2.56	3.75
780	27	0	1	1	1	2	2	2	1	2	0	4.7	0	7.1	0	6.8	0	0	5.3	0	8.12	0	0	32.2	65	1	160	25.390625	1	1	1	0	2.1		1.59	5.54	2.14	2.73
781	27	0	1	1	1	2	2	2	2	2	0	4.8	0	8.1	0	6.4	0	0	5.6	0	8.26	0	0	68.67	60	0	153	25.6311675	1	1	1	0	2.17		1.03	5.33	2.26	2.93
782	27	0	1	2	2	2	2	2	2	2	0	4.8	0	8.4	0	6.4	0	0	5.4	0	8.61	0	0		55	0	160	21.484375	0	0	0	0	2.15
783	27	0	2	1	1	2	2	2	2	2	0	4.6	0	7.5	0	6.6	0	0	5.4	0	8.65	0	0		55	0	165	20.2020202	0	0	0	0	2.25		1.94	5.81	2.02	3.38
784	27	0	1	1	1	2	2	1	2	2	0	4.8	0	5.3	0	5.5	0	0	5.6	0	8.89	0	0	39.19	64	1	168	22.67573696	0	0	0	0	2
785	27	0	1	2	2	2	2	2	2	2	0	4.9	0	7.1	0	8.2	0	0	5.3	0	9.43	0	0	5.97	56	0	159	22.15102251	0	0	0	0	2.1		1.86	4.25	1.57	2.3
786	27	0	2	2	2	2	1	1	2	1	0	4.9	0	7.4	0	6.2	0	0	5.4	0	9.47	0	0		80	1	175	26.12244898	1	1	1	0	2.11
787	27	0	2	2	2	2	1	2	2	2	0	4.3	0	6.1	0	7.7	0	0	5.1	0	10.12	0	0		46	0	158	18.42653421	2	0	1	0	2.27		1.96	5.43	1.91
788	27	0	2	2	2	2	1	2	2	2	0	4.7	0	9.6	0	6.8	0	0	5.2	0	10.49	0	0	51.9	52	0	161	20.06095444	0	0	0	0	2.05
789	27	0	1	1	1	2	1	1	2	2	0	4.9	0	8	0	5.1	0	0	5.6	0	10.81	0	0		52	0	160	20.3125	0	0	0	0	2.15
790	27	0	1	2	2	2	1	1	2	2	0	4.6	0	7.2	0	4.7	0	0	5.4	0	10.94	0	0		63	1	166	22.86253448	0	0	0	0	2.21
791	38	1	2	2	2	2	2	2	2	2	0	6.1	1	10.8	1	8.5	1	1	5.7	0	50.74	0	1		61	0	155	25.39021852	1	1	1	0	2.29
792	27	0	1	1	1	2	2	2	2	2	0	4.8	0	8.4	0	7.8	0	0	5.7	0	11.57	0	0	65.07	52	0	158	20.82999519	0	0	0	0	2.06		4.29	7.08	1.97	3.98
793	27	0	1	1	1	2	2	1	2	2	1	4.6	0	8.7	0	7.3	0	0	5.2	0	11.72	0	0	128.63	38	0	158	15.22191956	2	0	1	0	2.28
794	27	0	1	2	2	2	2	1	1	2	0	4.5	0	6.3	0	5.8	0	0	5.4	0	12.19	0	0		100	1	160	39.0625	1	1	1	1	2.18		2.15	6.55	2.89	3.52
795	27	0	1	1	1	2	2	1	2	2	0	5.1	1	9.8	0	7.4	0	1	4.9	0	12.74	0	0	46.11	65	1	159	25.71100827	1	1	1	0	2.11		1.76	6.5	1.96	4.15
796	27	0	2	2	2	2	1	1	2	1	0	4.3	0	7.1	0	5.5	0	0	5.2	0	12.43	0	0		45	0	158	18.02595738	2	0	1	0	2.13		2.44	5.27	1.73	2.92
797	28	0	1	1	1	2	2	2	2	2	0	5.3	1	8.2	0	6.5	0	1	5.2	0	2.8	1	0	61.91	66	1	160	25.78125	1	1	1	0	2.16
798	27	0	2	1	1	2	1	1	2	2	0	4.2	0	6.7	0	4.8	0	0	5.3	0	12.97	0	0		47	0	167	16.8525225	2	0	1	0	2.14
799	27	0	2	2	2	2	2	1	2	2	0	4.4	0	8	0	6.3	0	0	5.3	0	13.24	0	0		51	0	169	17.85651763	2	0	1	0	2.16
800	27	0	1	1	1	2	2	1	2	2	0	4.9	0	8	0	7.6	0	0	5.6	0	13.45	0	0		50	0	160	19.53125	0	0	0	0	2.16		1.97	5.97	2.03	3.24
801	35	1	1	1	1	2	2	1	2	2	0	5.1	1	8.7	0	9.6	1	1	5.1	0	14.61	0	0	60.09	73	1	168	25.86451247	1	1	1	0	2.21
802	27	0	1	1	1	2	2	2	2	2	0	4.6	0	8.3	0	7.6	0	0	5.3	0	14.15	0	0		50	0	160	19.53125	0	0	0	0	2.15		3.55	8.04	2.83	4.18
803	27	0	2	1	1	2	2	2	2	2	0	4.3	0	6.4	0	7	0	0	5.7	0	14.57	0	0		60	0	163	22.58270917	0	0	0	0	2.16
804	27	0	1	1	1	2	2	2	2	2	0	4.6	0	6.2	0	5.2	0	0	4.8	0	14.74	0	0		57	0	162	21.71925011	0	0	0	0	2.06		1.84	6.66	2.43	3.67
805	27	0	1	1	1	2	2	2	2	2	0	4.8	0	5.8	0	7	0	0	5.3	0	15.3	0	0		69	1	160	26.953125	1	1	1	0	2.13
806	27	0	2	2	2	2	1	2	2	2	0	5	0	7.2	0	7.5	0	0	4.7	0	15.76	0	0		49	0	159	19.38214469	0	0	0	0	2.22		1.64	5.85	2	3.22
807	33	1	1	1	1	2	1	2	2	2	0	5.4	1	7.7	0	6.7	0	1	5	0	28.78	0	1	23.73	74	1	169	25.90945695	1	1	1	0	2.27
808	27	0	1	2	2	2	2	2	2	2	0	4.7	0	4.6	0	5.8	0	0	5.7	0	16.49	0	0		58	0	168	20.54988662	0	0	0	0	2.26
809	27	0	1	1	1	2	2	2	2	2	0	4.3	0	8.3	0	6.8	0	0	5	0	16.57	0	0	172.52	54	0	165	19.83471074	0	0	0	0	2.2
810	27	0	2	1	1	2	2	2	2	2	0	4.8	0	6.6	0	5.9	0	0	5.1	0	16.66	0	0	56.78	51.7	0	162	19.69974089	0	0	0	0	2.1
811	27	0	2	1	1	2	1	2	2	1	0	4.9	0	6.3	0	6.7	0	0	5.6	0	17.05	0	0	27.32	54	0	160	21.09375	0	0	0	0	2.06		1.2	4.46	1.9	2.27
812	32	1	2	2	2	2	1	1	2	2	0	5.5	1	9.3	0	8.2	0	1	5	0	33.33	0	1		68	1	162	25.91068435	1	1	1	0	2.21		1.79	4.28	2.01	2.06
813	27	0	1	1	1	2	1	1	2	2	0	4.7	0	5.1	0	6.8	0	0	5.3	0	17.65	0	0		53.5	0	165	19.65105601	0	0	0	0	2.09
814	27	0	2	1	1	2	1	1	2	2	0	4.4	0	8.3	0	6.8	0	0	5.2	0	18.07	0	0		61	0	163	22.95908766	0	0	0	0	2.21
815	27	0	1	1	1	2	2	2	1	2	0	4.8	0	6.7	0	5.9	0	0	5.6	0	18.38	0	0	146.57	66	1	164	24.5389649	1	1	1	0	2.09
816	27	0	1	1	1	2	2	1	2	2	0	5	0	4.6	0	6.4	0	0	5.4	0	18.46	0	0	73.43	48	0	165	17.63085399	2	0	1	0	2.19
817	27	0	2	1	1	2	2	1	2	1	0	4.3	0	7.7	0	7.4	0	0	5.2	0	18.74	0	0	48.48	56	0	167	20.07960128	0	0	0	0	2.23
818	27	0	2	3	2	2	1	2	2	2	0	4.8	0	8.8	0	7	0	0	5.3	0	18.82	0	0		48	0	160	18.75	0	0	0	0	2.14		1.8	5.61	1.95	3.28
819	27	0	1	1	1	2	2	2	2	2	0	4.2	0	6.7	0	5.5	0	0	5.3	0	19.31	0	0	109.35	57	0	173	19.04507334	0	0	0	0	2.17		1.35	5.72	2.24	3.07
820	27	0	2	1	1	2	2	2	2	2	0	4.8	0	5.7	0	5.9	0	0	5.1	0	19.99	0	0	57.39	52	0	165	19.10009183	0	0	0	0	2.05
821	27	0	1	2	2	2	2	1	2	2	0	4.3	0	8	0	6	0	0	5	0	20.05	0	1	36.85	53	0	163	19.94805977	0	0	0	0	2.17
822	27	0	2	1	1	2	2	1	1	2	0	4.8	0	9.8	0	7.3	0	0	5.1	0	20.23	0	1	31.37	42	0	162	16.00365798	2	0	1	0	2.22
823	27	0	1	1	1	2	2	2	2	2	0	4.2	0	7.3	0	6.2	0	0	5.2	0	20.62	0	1	102.74	60	0	160	23.4375	0	0	0	0	2.26		2.15	7.07	1.99	4.21
824	27	0	2	1	1	2	2	1	2	2	0	4.5	0	6.7	0	5.9	0	0	5.6	0	20.8	0	1	35.19	57	0	165	20.93663912	0	0	0	0	2.18
825	27	0	2	1	1	2	2	1	2	2	0	4.8	0	5.9	0	6.3	0	0	5.2	0	20.99	0	1	68.74	63	1	163	23.71184463	0	0	0	0	2.14
826	27	0	2	1	1	2	2	2	2	2	0	4.7	0	9.2	0	7.4	0	0	5.7	0	21.07	0	1	25.47	48	0	158	19.22768787	0	0	0	0	2.14		1.8	5.49	2.56	2.47
827	27	0	1	1	1	2	2	1	2	2	0	4.9	0	5.5	0	6.5	0	0	5.6	0	21.16	0	1		63	1	161	24.30461788	1	1	1	0	2.12
828	27	0	1	1	1	2	1	1	2	2	0	4.4	0	5.5	0	5.5	0	0	5	0	21.35	0	1		56	0	164	20.82093992	0	0	0	0	2.11
829	27	0	1	1	1	2	2	2	2	2	0	5	0	7.5	0	7.1	0	0	5.2	0	22.1	0	1		66	1	164	24.5389649	1	1	1	0	2.12		2.89	5.25	1.75	3.06
830	27	0	1	2	2	2	2	2	2	2	0	4.6	0	7.5	0	6.5	0	0	5.3	0	22.27	0	1	29.02	53	0	164	19.70553242	0	0	0	0	2.16		1.93	6.93	2.68	3.54
831	27	0	1	1	1	2	2	1	2	2	0	4.9	0	7.3	0	6.7	0	0	5.3	0	22.64	0	1	39.83	55	0	165	20.2020202	0	0	0	0	2.22
832	27	0	1	1	1	2	2	2	2	2	0	4.5	0	7.9	0	6.7	0	0	5.2	0	23.03	0	1		58	0	164	21.56454491	0	0	0	0	2.16		3.77	4.59	1.94	2.11
833	27	0	1	1	1	2	1	2	2	2	0	4.8	0	4.7	0	6.8	0	0	5.7	0	23.4	0	1		48	0	163	18.06616734	2	0	1	0	2.07
834	27	0	2	2	2	2	2	2	2	2	0	4.2	0	6.9	0	5.2	0	0	5.2	0	23.49	0	1		53	0	157	21.50188649	0	0	0	0	1.97
835	27	0	2	1	1	2	2	1	2	2	0	4.1	0	8.7	0	7.3	0	0	5.3	0	23.64	0	1	39.44	59	0	167	21.1552942	0	0	0	0	2.05
836	26	0	1	1	1	2	2	2	2	2	0	5.1	1	8.3	0	7	0	1	5.5	0	32.59	0	1		70	1	164	26.0261749	1	1	1	0	2.22		2.03	6.07	2.15	3.33
837	27	0	1	1	1	2	2	1	2	2	0	4.8	0	8.4	0	6.5	0	0	5.1	0	24.65	0	1	68.02	60	0	165	22.03856749	0	0	0	0	2.16		2.57	5.67	1.72	3.16
838	27	0	1	1	1	2	2	2	2	2	0	4.1	0	6	0	5.2	0	0	5.5	0	25.03	0	1	31.14	56	0	151	24.5603263	1	1	1	0	2.04
839	27	0	2	2	2	2	2	1	2	2	0	4.5	0	6.3	0	4	0	0	5.4	0	25.46	0	1	1.54	50.5	0	163	19.00711355	0	0	0	0	1.95		3.69	4.99	1.6	2.28
840	38	1	1	1	1	2	2	1	2	2	0	5.2	1	10.1	1	8.3	0	1	5.3	0	18.91	0	0		65	1	158	26.03749399	1	1	1	0	2.17		2.16	6.21	1.86	3.93
841	27	0	2	2	2	2	1	1	2	2	0	4.6	0	6.9	0	7.4	0	0	5	0	26.46	0	1		70	1	170	24.22145329	1	1	1	0	2.19
842	27	0	1	1	1	2	2	1	2	2	0	4.4	0	5.9	0	5.8	0	0	5.2	0	27.46	0	1	62.48	48	0	154	20.23950076	0	0	0	0	2.29		4.26	7.17	2.32	3.81
843	27	0	2	1	1	2	2	2	1	2	0	3.9	0	7.2	0	5.7	0	0	4.8	0	28.43	0	1	0.5	50	0	163	18.81892431	0	0	0	0	2.1
844	36	1	2	1	1	2	2	1	2	2	0	5.6	1	7.4	0	7.3	0	1	5.5	0	17.22	0	0	26.81	62	1	154	26.14268848	1	1	1	0	2.29
845	27	0	2	1	1	2	2	1	1	2	0	4.4	0	7.5	0	6	0	0	5.4	0	31.74	0	1	23.75	57	0	167	20.43816558	0	0	0	0	2.16		2.37	6.83	2.16	3.85
846	27	0	1	2	2	2	2	1	2	2	0	4.3	0	7.5	0	7.2	0	0	5.5	0	36.68	0	1		64	1	164	23.7953599	0	0	0	0	2.09
847	27	0	1	2	2	2	1	1	2	1	0	5.3	1	9.8	0	8.7	1	1	5.5	0	17.36	0	0	45.89	67	1	160	26.171875	1	1	1	0	2.23
848	27	0	2	1	1	2	2	2	2	2	0	4.3	0	6.5	0	5.7	0	0	5.1	0	40.39	0	1		59	0	167	21.1552942	0	0	0	0	2.07		2.25	6.93	2.32	4.02
849	27	0	2	2	2	2	1	1	1	2	0	4.8	0	8	0	6.3	0	0	5.2	0	49.01	0	1		80	1	163.7	29.85331945	1	1	1	0	2.12		1.67	6.28	2.7	3.03
850	27	0	1	1	1	2	2	1	2	2	0	4.6	0	7.9	0	7.4	0	0	5	0	56.53	0	1	133.33	48	0	162	18.28989483	2	0	1	0	2.09
851	27	0	1	1	1	2	2	2	2	2	0	4.6	0	6	0	4.7	0	0	5.1	0	60.3	0	1		61	0	165	22.40587695	0	0	0	0	2.02		1.16	5.49	2.16	2.77
852	26	0	2	1	1	2	1	1	2	1	0	4.3	0	6.6	0	6.7	0	0	5.5	0	1.36	1	0		48	0	156	19.72386588	0	0	0	0	2.12
853	26	0	2	2	2	2	1	1	2	2	0	5	0	6.3	0	6.7	0	0	5	0	2	1	0		46	0	157	18.66201469	0	0	0	0	2.25
854	26	0	2	2	2	2	2	1	1	2	0	4.7	0	8	0	7.3	0	0	5.7	0	2.61	1	0		50	0	160	19.53125	0	0	0	0	2.28
855	26	0	2	1	1	2	2	2	2	2	0	4.8	0	8.4	0	6.9	0	0	5.6	0	2.68	1	0	9.56	70	1	172	23.66143862	0	0	0	0	2.15
856	26	0	2	1	1	2	2	2	2	2	0	4.6	0	7.3	0	7.9	0	0	5.5	0	2.92	1	0	44.35	47	0	153	20.07774787	0	0	0	0	2.12		2.11	5.51	2.14	2.62
857	26	0	2	2	2	2	2	2	1	2	0	4.7	0	4.7	0	5.7	0	0	5.3	0	4.99	0	0		69	1	168	24.44727891	1	1	1	0	2.12
858	26	0	2	1	1	2	2	1	2	2	0	4.5	0	6	0	5.5	0	0	5.5	0	5.18	0	0		47	0	157	19.06771066	0	0	0	0	2.16
859	36	1	1	1	1	2	2	2	2	2	0	4.4	0	11	1	10.1	1	1	5.4	0	11.9	0	0		70	1	163	26.34649403	1	1	1	0	2.08		1.2	5.41	2.13	2.81
860	26	0	1	2	2	2	1	2	2	2	0	4.5	0	6.7	0	5.7	0	0	5.4	0	5.9	0	0	55.76	54	0	152	23.37257618	0	0	0	0	2.15
861	26	0	1	1	1	2	2	2	2	2	0	5	0	8.3	0	7.6	0	0	5.4	0	6.41	0	0	62.09	50	0	154	21.08281329	0	0	0	0	1.99
862	26	0	2	2	2	2	1	1	1	2	0	4.8	0	7.7	0	7.6	0	0	5.5	0	6.45	0	0		52	0	157	21.09619051	0	0	0	0	2.16		1.61	7.62	2.59	4.4
863	26	0	1	4	2	2	1	2	2	2	0	4.6	0	5.4	0	5.2	0	0	5.2	0	6.65	0	0		48	0	158	19.22768787	0	0	0	0	2.17		2.51	6	2.25	3.04
864	26	0	2	1	1	2	2	2	1	2	0	4.4	0	7.5	0	5.5	0	0	5.6	0	6.82	0	0		54	0	170	18.68512111	0	0	0	0	2.16		2.6	5.46	2.2	2.86
865	28	0	1	2	2	2	2	2	2	2	0	5.3	1	10.1	1	9.4	1	1	5.3	0	4.56	1	0		70	1	163	26.34649403	1	1	1	0	2.03		2.5	6.19	2.13	3.45
866	26	0	2	1	1	2	1	1	2	2	0	4.6	0	7.1	0	5.9	0	0	5	0	7.76	0	0	57.46	56	0	159	22.15102251	0	0	0	0	2.01		3.77	4.96	1.44	2.88
867	26	0	1	2	2	2	2	1	2	1	0	4.6	0	6.2	0	7.2	0	0	5.6	0	7.8	0	0	23.64	65	1	169	22.75830678	0	0	0	0	2.09
868	26	0	2	1	1	2	2	1	2	2	0	4.2	0	5.5	0	6.1	0	0	5.1	0	8.41	0	0		54	0	160	21.09375	0	0	0	0	1.99
869	26	0	1	1	1	2	2	2	2	2	0	4.9	0	6.8	0	5.9	0	0	5.4	0	8.44	0	0	55.94	50	0	160	19.53125	0	0	0	0	2.15
870	26	0	2	1	1	2	2	1	2	2	0	4.9	0	7.5	0	8.1	0	0	5	0	8.47	0	0	48.18	53	0	163	19.94805977	0	0	0	0	2.09
871	26	0	1	1	1	2	2	1	2	2	0	4.3	0	5.5	0	5.8	0	0	5.2	0	9.04	0	0	23.19	58	0	195	15.25312295	2	0	1	0	2.1		1.95	6.94	2.37	4.09
872	26	0	1	2	2	2	1	2	2	1	1	4.8	0	4.4	0	5.6	0	0	5.1	0	9.45	0	0		50	0	160	19.53125	0	0	0	0	2.17
873	26	0	1	1	1	2	2	2	2	2	0	4.6	0	7.8	0	6.7	0	0	5.1	0	9.63	0	0	44.89	49	0	158	19.6282647	0	0	0	0	2.2
874	37	1	2	1	1	2	2	1	2	2	0	5.3	1	10.7	1	8.5	1	1	5.6	0	75.43	0	1	76.48	72	1	165	26.44628099	1	1	1	0	2.15
875	26	0	1	1	1	2	2	1	2	2	0	4.1	0	7.7	0	5.9	0	0	4.8	0	10.11	0	0	135.36	51	0	161	19.67516685	0	0	0	0	2.05
876	26	0	1	1	1	2	2	2	2	2	0	4.6	0	8.3	0	7.8	0	0	5.4	0	10.56	0	0	43.18	53	0	160	20.703125	0	0	0	0	2.22
877	26	0	2	1	1	2	2	2	2	2	0	4.8	0	8.1	0	6.5	0	0	5	0	10.58	0	0		54	0	160	21.09375	0	0	0	0	2.18
878	26	0	1	1	1	2	2	1	2	2	0	4.6	0	6.4	0	5.8	0	0	5	0	11.09	0	0	22.02	47	0	163	17.68978885	2	0	1	0	2.18		2.65	7.25	2.17	4.55
879	26	0	1	1	1	2	2	2	2	2	0	4.4	0	6.8	0	6.7	0	0	5.6	0	11.09	0	0		75	1	162	28.57796068	1	1	1	0	2.12		1.35	4.76	1.87	2.51
880	30	0	2	1	1	2	2	2	2	2	0	4.4	0	9.5	0	8.5	1	1	5.6	0	13.28	0	0		68	1	160	26.5625	1	1	1	0	2.12
881	26	0	1	1	1	2	2	2	2	2	0	4.4	0	7.1	0	6.5	0	0	5.3	0	11.58	0	0	77.75	55	0	172	18.59113034	0	0	0	0	2.04		3.82	6.37	2.58	3.18
882	37	1	1	1	1	2	2	1	2	2	0	5	0	11.5	1	6.8	0	1	5.8	0	24.45	0	1	39.5	70	1	162	26.6727633	1	1	1	0	2.16		2.79	5.5	2.12	2.63
883	26	0	2	2	2	2	2	1	2	1	0	5	0	8.8	0	6.9	0	0	5.1	0	13.37	0	0	49.58	64	1	166	23.22543185	0	0	0	0	2.02		2.43	6.03	1.96	3.41
884	26	0	1	1	1	2	1	2	2	2	0	4.2	0	9.1	0	8.4	0	0	5.4	0	13.69	0	0	74.42	55	0	165	20.2020202	0	0	0	0	2.16
885	26	0	2	1	1	2	2	1	2	2	0	4.4	0	7.5	0	5.4	0	0	5.3	0	13.85	0	0	206.68	66	1	167	23.66524436	0	0	0	0	1.97
886	26	0	2	1	1	2	2	2	1	2	0	4.8	0	5.5	0	6.3	0	0	5.2	0	13.96	0	0		50	0	160	19.53125	0	0	0	0	2.02
887	26	0	1	2	2	2	2	2	2	2	0	4.9	0	7.1	0	6.3	0	0	5.3	0	14.05	0	0		55	0	168	19.48696145	0	0	0	0	2.1		2.56	6.61	1.99	3.97
888	39	1	1	1	1	2	2	1	2	2	0	6.7	1	11.9	1	10.5	1	1	5.3	0	33.75	0	1		71	1	162	27.05380277	1	1	1	0	2.01		1.35	5.94	2.36	3.45
889	26	0	1	1	1	2	2	2	2	2	0	4.2	0	5.6	0	5.8	0	0	5.1	0	15.12	0	0	24.08	45	0	162	17.14677641	2	0	1	0	2.13		2.83	7.07	2.32	4.23
890	26	0	1	2	2	2	1	1	2	2	0	4.6	0	4.4	0	5.9	0	0	5	0	15.17	0	0		51	0	168	18.06972789	2	0	1	0	2.1
891	26	0	2	3	2	2	1	1	2	2	0	4.3	0	6.4	0	6.9	0	0	5.9	0	15.42	0	0	42.09	50	0	162	19.05197378	0	0	0	0	2.06
892	26	0	2	1	1	2	2	1	1	2	0	4.3	0	5.6	0	5.9	0	0	5.4	0	15.62	0	0	47.54	55	0	168	19.48696145	0	0	0	0	2.2
893	26	0	2	1	1	2	2	1	2	2	0	4.3	0	6.3	0	5.5	0	0	5.3	0	16	0	0	57.1	48	0	162	18.28989483	2	0	1	0	2.1
894	26	0	1	1	1	2	2	2	2	2	0	4.3	0	6.3	0	6	0	0	5.5	0	16.27	0	0		49	0	158	19.6282647	0	0	0	0	2.09
895	26	0	2	1	1	2	1	2	2	2	0	4.4	0	7.2	0	5.7	0	0	5.6	0	16.61	0	0		55	0	163	20.70081674	0	0	0	0	2.26		3.01	7.28	2.12	4.09
896	26	0	2	2	2	2	2	1	2	2	0	4.7	0	6.7	0	6	0	0	5.1	0	17.16	0	0		53	0	158	21.23057202	0	0	0	0	2.15		1.4	5.7	2.12	3.01
897	26	0	1	1	1	2	2	1	2	2	0	4.7	0	6.5	0	6.4	0	0	5.4	0	17.2	0	0	52.11	50	0	164	18.59012493	0	0	0	0	2.05
898	26	0	1	1	1	2	2	1	2	2	0	4.6	0	7.7	0	5.6	0	0	5.1	0	17.62	0	0	27.95	42	0	160	16.40625	2	0	1	0	2.18
899	26	0	1	2	2	2	2	2	2	2	0	4.8	0	7.9	0	5.4	0	0	5.5	0	17.73	0	0	18.92	45	0	164	16.73111243	2	0	1	0	2.11		2.05	8.26	2.13	5.79
900	26	0	2	1	1	2	2	1	2	2	0	4.5	0	4.4	0	5.9	0	0	5.1	0	17.88	0	0	0.5	61	0	163	22.95908766	0	0	0	0	2.06
901	33	1	1	1	1	2	2	2	2	2	0	4.4	0	9.4	0	10	1	1	4.9	0	10.13	0	0	54.93	65	1	155	27.05515088	1	1	1	0	1.97
902	26	0	2	1	1	2	2	2	2	2	0	4.1	0	5	0	5.9	0	0	5.5	0	19.26	0	0	102.74	48	0	158	19.22768787	0	0	0	0	2.08
903	26	0	1	2	2	2	1	1	1	2	0	4.4	0	4.6	0	5.7	0	0	5	0	19.28	0	0	39.29	80	1	163	30.1102789	1	1	1	1	2.16
904	27	0	2	1	1	2	2	1	2	2	0	5.2	1	6.9	0	7.3	0	1	6	1	10.04	0	0		72	1	163	27.09925101	1	1	1	0	2.12
905	26	0	1	2	2	2	1	2	2	2	0	4.7	0	7.4	0	6.8	0	0	5.6	0	22.08	0	1		66.3	1	161	25.57771691	1	1	1	0	2.18
906	26	0	1	1	1	2	2	1	2	2	0	4	0	4.2	0	4.2	0	0	5	0	22.22	0	1	59.59	140	1	155	58.27263267	1	1	1	1	2.19
907	26	0	2	1	1	2	2	2	2	2	0	4.5	0	7.5	0	6	0	0	5.1	0	23.22	0	1	0.66	55	0	158	22.03172568	0	0	0	0	2.12		2.15	7.36	2.4	3.89
908	26	0	1	2	2	2	1	2	2	2	0	5	0	8.2	0	7.1	0	0	5.4	0	24.05	0	1		45	0	158	18.02595738	2	0	1	0	2.06		1.63	5.79	2.63	2.43
909	26	0	1	1	1	2	1	1	2	2	0	4.8	0	7.3	0	7.7	0	0	5.3	0	24.99	0	1	56.94	45	0	165	16.52892562	2	0	1	0	2.07
910	26	0	2	1	1	2	1	1	2	2	0	4.7	0	8.7	0	6.5	0	0	5.1	0	25.33	0	1	39.34	45	0	160	17.578125	2	0	1	0	2.22
911	26	0	2	1	1	2	2	2	2	2	0	4.4	0	9.5	0	7.8	0	0	5.1	0	27	0	1	55.78	57	0	160	22.265625	0	0	0	0	2.09
912	26	0	2	1	1	2	2	2	2	1	0	4.8	0	6.8	0	4.8	0	0	5.2	0	27.86	0	1	161.82	49	0	158	19.6282647	0	0	0	0	2.39
913	26	0	2	2	2	2	2	1	2	2	0	4.7	0	6.9	0	6.7	0	0	5.5	0	29.89	0	1	19.4	48	0	161	18.5178041	0	0	0	0	2.35		6.7	5.35	1.83	2.97
914	34	1	2	1	1	2	2	2	1	2	0	4.8	0	8.7	0	9.2	1	1	5.3	0	5.33	0	0	67.43	62	1	150	27.55555556	1	1	1	0	2.16		6.3	6.18	1.64	3.02
915	26	0	2	3	2	2	1	2	2	2	0	4.4	0	6.5	0	7.3	0	0	4.8	0	30.9	0	1	12.75	46	0	165	16.89623508	2	0	1	0	2.09
916	26	0	1	1	1	2	2	2	2	2	0	4.4	0	5.2	0	5	0	0	5.1	0	32.53	0	1	66.65	57	0	170	19.72318339	0	0	0	0	2.11
917	25	0	1	1	1	2	2	2	2	2	0	5.2	1	7.6	0	6.3	0	1	5.4	0	5	0	0		78	1	168	27.63605442	1	1	1	0	2.16
918	26	0	2	1	1	2	2	1	2	1	1	4.7	0	7.6	0	7.7	0	0	5.4	0	34.79	0	1	80.57	81	1	170	28.02768166	1	1	1	0	2.21		1.64	7.43	2.27	4.5
919	24	0	1	1	1	2	2	2	1	2	0	6.5	1	8.7	0	8.3	0	1	6.5	1	20.08	0	1	139.37	78	1	168	27.63605442	1	1	1	0	2.02
920	26	0	1	1	1	2	1	2	2	2	0	4.7	0	6.7	0	6.2	0	0	5.6	0	38.24	0	1		63	1	161	24.30461788	1	1	1	0	2.15
921	26	0	1	2	2	1	1	2	1	2	0	4.4	0	6.2	0	6.7	0	0	5.1	0	38.72	0	1		51	0	165	18.73278237	0	0	0	0	2.12		2.35	5.47	1.76	3.08
922	26	0	2	2	2	2	2	1	2	2	0	5	0	6.9	0	5.5	0	0	5.3	0	47.5	0	1		60	0	164	22.30814991	0	0	0	0	2.07
923	25	0	2	1	1	2	2	1	2	2	0	4.7	0	7.1	0	6.7	0	0	5.4	0	3.11	1	0	106.63	57	0	163	21.45357371	0	0	0	0	2.16
924	34	1	2	1	1	2	2	2	2	2	0	4.7	0	10.9	1	9.7	1	1	5.2	0	11.48	0	0	49.11	72	1	161	27.77670615	1	1	1	0	2.1
925	25	0	1	2	2	2	2	1	2	2	0	4.4	0	7.7	0	5.4	0	0	5.4	0	3.26	1	0	30.59	65	1	160	25.390625	1	1	1	0	2.22
926	25	0	1	1	1	2	2	1	2	2	0	4.8	0	6.8	0	7	0	0	5.1	0	3.28	1	0	63.94	70	1	167	25.0995016	1	1	1	0	2.16
927	25	0	2	1	1	2	2	2	2	2	0	4.6	0	8	0	6.8	0	0	5.2	0	3.51	1	0	83.45	56	0	162	21.33821064	0	0	0	0	2.15		1.38	4.93	2.33	2.23
928	25	0	1	1	1	2	1	2	2	2	0	4.7	0	6.2	0	6.2	0	0	5.4	0	3.94	1	0		58	0	165	21.30394858	0	0	0	0	2.17		1.34	5.62	1.96	3.18
929	32	1	1	1	1	2	2	1	2	2	0	5.2	1	8.4	0	6.8	0	1	5	0	19.09	0	0		72	1	160	28.125	1	1	1	0	2
930	31	1	2	1	1	2	2	2	2	1	0	5.5	1	11.9	1	7.6	0	1	5.4	0	29.68	0	1		75	1	163	28.22838647	1	1	1	0	2.19
931	25	0	2	1	1	2	2	1	2	2	0	4.6	0	7.7	0	6.7	0	0	5.7	0	5.06	0	0	89.82	67	1	160	26.171875	1	1	1	0	2.13		2.15	5.27	2.12	2.64
932	25	0	1	1	1	2	2	2	2	2	0	4.6	0	4.5	0	5	0	0	5.1	0	5.43	0	0	65.61	51	0	162	19.43301326	0	0	0	0	2.07
933	25	0	1	1	1	2	1	2	2	2	0	4.6	0	6.8	0	5.6	0	0	5.6	0	5.43	0	0		60	0	160	23.4375	0	0	0	0	2.21		3.08	6.82	2.94	2.85
934	25	0	1	1	1	2	1	2	2	2	0	4.4	0	6.5	0	5.5	0	0	5.4	0	6.17	0	0	15.37	65	1	164	24.1671624	1	1	1	0	2.2
935	25	0	1	1	1	2	2	1	2	2	0	4.6	0	6.5	0	5.7	0	0	5.1	0	6.75	0	0	22.13	50	0	163	18.81892431	0	0	0	0	2.17
936	25	0	2	1	1	2	2	2	2	2	0	4.8	0	7	0	5.8	0	0	5.5	0	7.21	0	0	10.25	66	1	165	24.24242424	1	1	1	0	2.22		1.76	6.44	2.57	3.47
937	25	0	1	1	1	2	2	1	2	2	0	4.4	0	8.3	0	6.9	0	0	5.4	0	7.21	0	0	14.46	72	1	167	25.81663021	1	1	1	0	2.12		2.72	6.04	1.97	3.27
938	25	0	1	1	1	2	2	1	2	2	0	4.4	0	7.4	0	7.3	0	0	5.1	0	7.22	0	0		47.5	0	155	19.7710718	0	0	0	0	2.22		3.36	5.64	1.81	2.98
939	25	0	1	1	1	2	1	2	2	2	0	4.7	0	5.7	0	6	0	0	5.3	0	7.24	0	0	29.79	63	1	162	24.00548697	1	1	1	0	2.14
940	25	0	2	1	1	2	2	2	2	2	0	4.6	0	6.7	0	7	0	0	5.1	0	7.68	0	0	39.76	52	0	158	20.82999519	0	0	0	0	2.02		1.68	6.14	2.26	3.3
941	25	0	1	1	1	2	2	1	2	2	0	4.2	0	6.7	0	5.7	0	0	5	0	7.69	0	0	1.31	52	0	165	19.10009183	0	0	0	0	2.33
942	25	0	1	1	1	2	1	2	1	2	0	4.1	0	8.5	0	8	0	0	5.5	0	8.52	0	0	80.85	43	0	160	16.796875	2	0	1	0	2.22
943	25	0	2	2	2	2	1	2	1	2	0	4.6	0	7.8	0	7.1	0	0	5.7	0	8.72	0	0		76	1	167	27.25088745	1	1	1	0	2.04	14.7	2.44	7.33	3.04	3.62
944	25	0	1	2	2	2	2	2	2	2	0	4.2	0	5.5	0	5	0	0	5	0	8.78	0	0		84	1	155	34.9635796	1	1	1	1	2.22		1.47	6.47	2.83	3.25
945	25	0	1	1	1	2	1	1	2	2	0	4.8	0	5.7	0	5.8	0	0	5.4	0	8.84	0	0		50	0	160	19.53125	0	0	0	0	2.01
946	25	0	2	1	1	2	2	2	2	2	0	4.9	0	7.4	0	7.5	0	0	5.3	0	9.5	0	0	31.93	52	0	165	19.10009183	0	0	0	0	2.21
947	25	0	1	1	1	2	2	2	2	2	0	4.6	0	9.2	0	7.8	0	0	5	0	9.9	0	0	8.27	50	0	165	18.36547291	2	0	1	0	2.14		1.18	5.74	2.34	3.03
948	36	1	1	1	1	2	1	2	2	2	0	5.3	1	7.7	0	7.9	0	1	5.4	0	18.05	0	0		79	1	167	28.32658037	1	1	1	0	2.13		2.77	5.47	1.73	3.14
949	25	0	2	1	1	2	2	2	2	2	0	4.5	0	8	0	7	0	0	5.7	0	10.45	0	0		51	0	158	20.42941836	0	0	0	0	2.11		1.98	5.98	2.21	3.25
950	25	0	2	2	2	2	1	1	2	2	0	4	0	5.3	0	5.5	0	0	5.3	0	10.5	0	0		52	0	160	20.3125	0	0	0	0	2.24		3.22	7.68	2.69	4.34
951	25	0	1	1	1	2	2	1	2	1	0	4.6	0	5.7	0	5	0	0	5.2	0	11.01	0	0		53	0	161	20.44674202	0	0	0	0	2.12
952	25	0	2	2	2	2	2	2	1	2	0	4.7	0	6.8	0	6.3	0	0	5.1	0	11.12	0	0	13.61	40.5	0	154	17.07707877	2	0	1	0	2.16
953	25	0	2	1	1	2	2	2	2	2	0	4.6	0	6.1	0	6.3	0	0	5.2	0	11.37	0	0	20.77	50	0	158	20.02884153	0	0	0	0	2.11		2.86	6.06	1.71	3.66
954	25	0	2	1	1	2	2	1	2	2	0	5	0	5.4	0	5.2	0	0	5.1	0	11.67	0	0	74.38	54	0	168	19.13265306	0	0	0	0	2.08		2.26	4.82	2.06	2.32
955	31	1	2	1	1	2	1	2	2	2	0	4.9	0	8	0	10.1	1	1	5.7	0	16.75	0	0	39	80	1	168	28.3446712	1	1	1	0	2.04
956	25	0	2	2	2	2	1	1	2	2	0	4.6	0	6.3	0	5.8	0	0	5	0	12.68	0	0	20.15	60	0	162	22.86236854	0	0	0	0	2.07		2.12	7.01	2.64	3.79
957	25	0	2	1	1	2	2	2	2	2	0	4.5	0	7.2	0	5.7	0	0	5.1	0	12.9	0	0		51	0	163	19.1953028	0	0	0	0	2.31
958	25	0	1	2	2	2	1	1	2	2	0	4.9	0	8	0	7.5	0	0	5.6	0	13.21	0	0		62	1	163	23.33546614	0	0	0	0	2.2		3.6	6.12	1.84	3.37
959	25	0	2	1	1	2	2	1	2	2	0	4.6	0	4.8	0	4.2	0	0	5.4	0	13.62	0	0	23.49	53	0	165	19.46740129	0	0	0	0	2.25		1.84	5.34	1.872.98
960	25	0	2	1	1	2	2	1	2	2	0	4.2	0	6	0	5.2	0	0	5.9	0	13.86	0	0		45	0	162	17.14677641	2	0	1	0	2
961	25	0	1	1	1	2	2	1	2	1	0	4.8	0	7.3	0	5.7	0	0	5.3	0	14.05	0	0	34.81	65	1	165	23.87511478	0	0	0	0	2.24
962	25	0	1	3	2	2	2	1	2	2	0	4.3	0	7.3	0	5.4	0	0	5.5	0	14.88	0	0		42	0	164	15.61570494	2	0	1	0	2.19		2.29	5.45	2.37	2.61
963	25	0	2	3	2	2	1	1	2	1	0	4.1	0	6.4	0	6.7	0	0	5	0	15.21	0	0	48.33	68	1	163	25.59373706	1	1	1	0	2.24		1.54	6.02	2.16	3.25
964	25	0	1	1	1	2	1	2	1	2	0	4.5	0	7.3	0	5.7	0	0	5.1	0	15.28	0	0		53	0	163	19.94805977	0	0	0	0	2.29
965	25	0	1	1	1	2	2	2	2	2	0	4.6	0	8.4	0	7.7	0	0	5.3	0	15.3	0	0	103.28	80	1	163	30.1102789	1	1	1	1	2.13
966	25	0	2	3	2	2	1	1	2	2	0	4.1	0	6.7	0	5.5	0	0	5.3	0	16.18	0	0	4.83	50	0	155	20.81165453	0	0	0	0	2.16		1.98	5.92	2.09	3.61
967	25	0	2	1	1	2	2	2	2	2	0	4.7	0	5	0	6.5	0	0	5.3	0	16.45	0	0		50	0	163	18.81892431	0	0	0	0	2.08
968	25	0	2	1	1	2	1	1	2	2	0	5	0	7.2	0	7	0	0	5.2	0	17.66	0	0	47.26	60	0	163	22.58270917	0	0	0	0	2.2
969	25	0	1	2	2	2	1	1	1	2	0	5	0	6.6	0	4.9	0	0	5.4	0	18.17	0	0		65	1	165	23.87511478	0	0	0	0	2.11
970	25	0	2	1	1	2	2	2	2	1	0	4.1	0	5.8	0	5.2	0	0	5.1	0	18.83	0	0	29.27	49	0	158	19.6282647	0	0	0	0	2.35		3.16	4.32	1.64	2.12
971	25	0	2	1	1	2	2	2	2	2	0	4.7	0	7.9	0	7.2	0	0	5.6	0	19.8	0	0	12.92	60	0	160	23.4375	0	0	0	0	2.16		3.28	8.46	2.04	5.86
972	25	0	1	1	1	2	2	1	2	2	0	4.9	0	6.9	0	6.1	0	0	5.1	0	19.81	0	0	19.52	52	0	155	21.64412071	0	0	0	0	2.1		2.04	6.01	2.84	2.92
973	25	0	1	1	1	2	2	1	2	2	0	4.3	0	5.4	0	5.1	0	0	5.4	0	19.82	0	0	35.37	49	0	158	19.6282647	0	0	0	0	2.13
974	25	0	1	2	2	2	1	1	2	2	0	4.6	0	6.2	0	6.2	0	0	5.1	0	20.24	0	1	58.22	47	0	160	18.359375	2	0	1	0	2.16		2.94	7.33	2.23	4.48
975	25	0	2	1	1	2	2	2	2	2	0	4.4	0	7.4	0	5.9	0	0	5.9	0	21.91	0	1	0.5	58	0	160	22.65625	0	0	0	0	2.09		4.9	4.51	1.52	2.19
976	25	0	2	1	1	2	2	1	2	2	0	4.9	0	7.4	0	5.6	0	0	5.6	0	22.49	0	1	24.23	65	1	166	23.58832922	0	0	0	0	2.14
977	25	0	1	1	1	2	2	1	2	2	0	4.4	0	6.9	0	5.4	0	0	5.1	0	24.12	0	1	48.6	54	0	166	19.59645812	0	0	0	0	2.19		1.26	6.68	2.23	4.16
978	25	0	1	2	2	2	2	1	2	2	0	4.6	0	5.8	0	5.4	0	0	5.1	0	25.49	0	1		50	0	160	19.53125	0	0	0	0	2.06		2.09	5.35	2.52	2.45
979	25	0	2	2	2	2	2	2	1	1	0	4.5	0	9.6	0	7.5	0	0	5.5	0	26.81	0	1	14.74	60	0	173	20.04744562	0	0	0	0	2.17
980	25	0	1	1	1	2	2	1	2	2	0	4.8	0	6.8	0	4.9	0	0	5.6	0	27.57	0	1	50.74	53	0	163	19.94805977	0	0	0	0	2.16		5.94	5.88	1.87	3.2
981	25	0	1	1	1	2	2	1	2	2	0	4.2	0	8	0	7.7	0	0	5.3	0	28.24	0	1	187.12	52	0	165	19.10009183	0	0	0	0	2.06
982	25	0	1	1	1	2	2	2	2	2	0	4.6	0	8.2	0	6.4	0	0	4.9	0	30.63	0	1	49.15	47.5	0	156	19.51840894	0	0	0	0	2.14
983	25	0	1	1	1	2	2	1	2	2	0	4.9	0	8.4	0	7.4	0	0	5.1	0	31.06	0	1		70	1	158	28.04037814	1	1	1	0	2.01		1.74	4.51	2.06	2.05
984	25	0	2	2	2	2	2	2	2	2	0	4.3	0	7.9	0	6.3	0	0	5.3	0	45.63	0	1	26.27	45	0	165	16.52892562	2	0	1	0	2.11
985	25	0	1	1	1	2	2	1	2	2	0	4.9	0	7.6	0	6.4	0	0	5.1	0	48.36	0	1		52	0	168	18.42403628	2	0	1	0	2.02
986	25	0	2	1	1	2	2	1	2	2	0	4.8	0	7	0	6.1	0	0	5.4	0	143.87	0	1	93.27	57	0	158	22.83287935	0	0	0	0	2.13		1.52	6.16	1.9	3.56
987	24	0	1	1	1	2	2	1	1	2	0	4.4	0	6	0	4.8	0	0	5.7	0	1.06	1	0		45	0	162	17.14677641	2	0	1	0	2.03
988	24	0	1	1	1	2	2	1	2	2	0	4	0	8.1	0	6.4	0	0	5.9	0	3.85	1	0		62	1	153	26.48553975	1	1	1	0	2.03
989	24	0	1	2	2	2	2	1	2	2	0	4.6	0	7.3	0	5	0	0	5.3	0	5.55	0	0		50	0	165	18.36547291	2	0	1	0	2.15		1.43	5.05	1.76	2.9
990	24	0	1	2	2	2	1	2	1	2	0	4.6	0	6.7	0	5.8	0	0	5.5	0	6.43	0	0	27.41	48	0	153	20.504934	0	0	0	0	2.03
991	27	0	1	2	2	2	1	2	2	2	0	5.4	1	9.8	0	5.5	0	1	5.8	0	26.04	0	1	16.41	85	1	173	28.40054796	1	1	1	0	2.23
992	24	0	2	3	2	2	1	1	2	2	0	4.7	0	7.3	0	5.3	0	0	5	0	7.6	0	0	38.14	48	0	162	18.28989483	2	0	1	0	2.26
993	24	0	1	1	1	2	2	1	2	1	0	4.7	0	5.9	0	5.1	0	0	5.3	0	7.7	0	0	177.64	60	0	168	21.2585034	0	0	0	0	2.11		3.32	5.24	2.06	2.53
994	24	0	1	1	1	2	2	1	2	1	0	4.8	0	6	0	6.3	0	0	5.6	0	7.85	0	0	41.7	50	0	160	19.53125	0	0	0	0	2.03
995	24	0	2	1	1	2	1	1	2	2	0	4.7	0	5.8	0	4.3	0	0	5.2	0	8.9	0	0	111.08	47	0	168	16.65249433	2	0	1	0	2.2
996	24	0	1	1	1	2	2	1	2	2	0	4.8	0	6	0	5.5	0	0	5.5	0	9.08	0	0	29.53	44	0	161	16.97465376	2	0	1	0	2.14		1.42	5.22	2.23	2.61
997	24	0	1	1	1	2	2	2	2	2	0	4.7	0	8.7	0	7.9	0	0	5.7	0	9.79	0	0		59	0	158	23.63403301	0	0	0	0	2.02
998	24	0	1	1	1	2	2	2	2	2	0	4.1	0	7.7	0	6.3	0	0	5.2	0	10.03	0	0	42.49	67	1	171	22.91303307	0	0	0	0	2.14
999	24	0	1	1	1	2	1	2	1	2	0	4.5	0	6.8	0	6.5	0	0	5.3	0	11.95	0	0		55	0	160	21.484375	0	0	0	0	1.91
1000	24	0	2	1	1	2	2	2	2	2	0	4.5	0	7.7	0	7	0	0	5.1	0	12.09	0	0	15.26	52	0	165	19.10009183	0	0	0	0	2.21		6.71	6.35	2	3.03
1001	24	0	1	1	1	2	2	2	2	2	0	4.4	0	8.3	0	4.9	0	0	5.5	0	13.13	0	0	44.15	46	0	165	16.89623508	2	0	1	0	2.1
1002	24	0	1	2	2	2	1	2	2	2	1	3.9	0	4.1	0	5.1	0	0	5.1	0	14.13	0	0		58	0	157	23.53036634	0	0	0	0	2.06		2.17	8.35	2.19	5.28
1003	24	0	1	1	1	2	2	2	2	2	0	4.2	0	6.4	0	5.5	0	0	5.7	0	14.3	0	0	30.59	53	0	160	20.703125	0	0	0	0	2.09
1004	24	0	2	1	1	2	2	2	1	2	0	4.2	0	7.6	0	6.6	0	0	5	0	15.23	0	0		56	0	168	19.84126984	0	0	0	0	2.23		2.35	5.37	1.94	2.9
1005	24	0	2	1	1	2	2	1	2	2	0	5	0	7.5	0	4.6	0	0	5.3	0	15.38	0	0	23.75	66	1	175	21.55102041	0	0	0	0	2.22		2.61	6.29	0	3.85
1006	24	0	1	1	1	2	2	1	1	2	0	4.8	0	4.8	0	8.1	0	0	5.3	0	15.45	0	0	27.72	90	1	162	34.29355281	1	1	1	1	1.9
1007	24	0	2	1	1	2	2	1	2	2	0	4.5	0	5.9	0	4.9	0	0	5.6	0	15.92	0	0	0.5	46	0	168	16.29818594	2	0	1	0	2.25		1.97	6.16	2.58	3.12
1008	24	0	1	1	1	2	2	1	2	2	0	4.8	0	8.1	0	6.5	0	0	5.4	0	16.32	0	0		51	0	167	18.28677973	2	0	1	0	2.21
1009	24	0	1	2	2	2	2	2	2	2	0	5	0	8.8	0	8.4	0	0	5.4	0	16.5	0	0	18.28	79.6	1	163	29.9597275	1	1	1	0	2.26		2.09	4.49	1.37	2.76
1010	24	0	1	1	1	2	2	1	2	2	0	4.5	0	8.8	0	7	0	0	5.1	0	17.08	0	0	22.08	50	0	163	18.81892431	0	0	0	0	1.91
1011	24	0	1	2	2	2	2	2	2	2	0	4.4	0	5.7	0	6.1	0	0	5.1	0	18.02	0	0		55	0	166	19.95935549	0	0	0	0	2.06		2.17	5.62	1.48	3.58
1012	24	0	1	2	2	2	2	2	2	2	0	4.7	0	5.9	0	6.4	0	0	5.5	0	19.27	0	0		66	1	165	24.24242424	1	1	1	0	2.27
1013	29	0	2	2	2	2	2	1	2	2	0	5.2	1	7	0	6.3	0	1	5.3	0	5.48	0	0		80	1	166	29.03178981	1	1	1	0	2.05		1.67	5.93	2.06	3.44
1014	32	1	2	2	2	2	1	2	1	1	0	5.4	1	7.4	0	5.2	0	1	5.1	0	82.4	0	1		90	1	176	29.05475207	1	1	1	0	2.08
1015	24	0	2	3	2	2	2	1	2	2	0	4.1	0	5.4	0	5.5	0	0	5.1	0	22.86	0	1	3.76	53	0	172	17.91508924	2	0	1	0	2.29		4.9	5.38	1.75	2.69
1016	24	0	2	1	1	2	2	1	2	2	0	4.3	0	7.8	0	7	0	0	5.2	0	24.85	0	1	94.89	52	0	166	18.87066338	0	0	0	0	2.17
1017	24	0	1	1	1	2	2	2	2	2	0	4.8	0	9.1	0	6.7	0	0	5.2	0	25.54	0	1	25.3	48	0	163	18.06616734	2	0	1	0	2.27
1018	24	0	2	2	2	2	1	1	2	2	0	4.3	0	8.5	0	6.1	0	0	5.7	0	26.82	0	1	34.23	50	0	165	18.36547291	2	0	1	0	2.1
1019	24	0	1	1	1	2	2	1	2	2	0	4.7	0	8.4	0	5	0	0	5.2	0	26.89	0	1		75	1	168	26.57312925	1	1	1	0	2.2		2.55	7.33	2.13	4.4
1020	26	0	1	1	1	2	2	2	2	1	0	5.2	1	6.4	0	7.5	0	1	5.1	0	30.47	0	1	81.49	83	1	163	31.23941436	1	1	1	1	2.1
1021	24	0	2	2	2	2	2	2	2	2	0	3.9	0	4.9	0	5.7	0	0	5.6	0	27.7	0	1		52	0	171	17.78324955	2	0	1	0	2.3
1022	24	0	1	1	1	2	2	1	2	2	0	4.2	0	6.3	0	5.8	0	0	4.9	0	27.98	0	1	58.09	53	0	159	20.96436059	0	0	0	0	2.05
1023	24	0	1	1	1	2	2	2	1	2	0	4.2	0	6.7	0	6.3	0	0	4.9	0	29	0	1		64	1	165	23.50780533	0	0	0	0	2.19
1024	33	1	1	2	2	2	1	1	2	2	0	5.3	1	6.8	0	8.1	0	1	5	0	25.6	0	1		79	1	158	31.64556962	1	1	1	1	2.17		1.68	6.53	2.26	3.83
1025	24	0	1	2	2	2	1	2	2	2	0	4.3	0	7.8	0	4.8	0	0	4.7	0	35.88	0	1	35.74	67	1	162	25.52964487	1	1	1	0	2.2
1026	24	0	2	1	1	2	2	2	2	1	0	4.4	0	9.1	0	5.9	0	0	5.4	0	46	0	1	16.32	62	1	170	21.4532872	0	0	0	0	2.07
1027	24	0	2	1	1	2	2	1	2	2	0	4.6	0	7.8	0	4.7	0	0	5.3	0	56.51	0	1	11.47	55	0	160	21.484375	0	0	0	0	2.29
1028	23	0	1	2	2	2	2	1	2	2	0	4.9	0	6.5	0	6.8	0	0	5.8	0	2.68	1	0	45.4	63	1	163	23.71184463	0	0	0	0	2.19
1029	23	0	2	1	1	2	2	2	2	2	0	4.9	0	7.7	0	6.3	0	0	5.2	0	2.91	1	0	41.32	44	0	163	16.56065339	2	0	1	0	2.34		2.28	6.34	1.68	3.83
1030	23	0	1	2	2	2	1	1	2	2	0	4.3	0	5.8	0	6.4	0	0	5.1	0	3.06	1	0		44	0	153	18.7961895	0	0	0	0	2.39
1031	23	0	1	1	1	2	2	2	2	1	0	4.6	0	7.2	0	5.8	0	0	5.3	0	3.77	1	0		51	0	165	18.73278237	0	0	0	0	2.1
1032	23	0	1	1	1	2	2	2	2	2	0	4.6	0	6.2	0	5.6	0	0	5	0	4.94	0	0		58	0	165	21.30394858	0	0	0	0	2.28		2.65	9.02	2.96	5.43
1033	23	0	1	2	2	2	1	2	2	2	0	4.6	0	6.9	0	6.3	0	0	5.5	0	7.22	0	0		64	1	160	25	1	1	1	0	1.78
1034	23	0	1	1	1	2	2	1	2	2	0	4.2	0	6.6	0	5.5	0	0	5.2	0	7.56	0	0		57	0	155	23.72528616	0	0	0	0	2.19		6.14	8.01	2.35	4.48
1035	23	0	1	3	2	2	1	2	2	2	0	4.8	0	8.8	0	5.7	0	0	5.1	0	9.11	0	0		50	0	170	17.30103806	2	0	1	0	2.09
1036	23	0	1	1	1	2	2	1	2	2	0	4.6	0	7.3	0	6.3	0	0	5.3	0	11.3	0	0	107.37	52	0	163	19.57168128	0	0	0	0	2.17
1037	23	0	1	2	2	2	1	1	2	2	0	4.4	0	5.3	0	5.5	0	0	5.1	0	13.92	0	0	10.11	49	0	161	18.90359168	0	0	0	0	2.16
1038	23	0	1	1	1	2	1	1	2	2	0	4.7	0	5.4	0	6.8	0	0	5.3	0	22.5	0	1		63	1	156	25.88757396	1	1	1	0	2.16
1039	23	0	1	2	2	2	2	1	2	2	0	4.6	0	8.6	0	4.9	0	0	5.5	0	26.89	0	1	0.5	60	0	158	24.03460984	1	1	1	0	2.14
1040	23	0	1	2	2	2	2	1	2	2	0	4.4	0	6.4	0	6.4	0	0	5.2	0	28.34	0	1		43	0	168	15.23526077	2	0	1	0	2.16		2.34	5.69	2.12	3.14
1041	23	0	1	1	1	2	2	1	2	2	0	5	0	4.8	0	6.9	0	0	5.7	0	44.85	0	1	7.76	67	1	162	25.52964487	1	1	1	0	2.18
1042	23	0	1	2	2	2	1	1	2	2	0	4.7	0	5.7	0	6.5	0	0	5	0	65.8	0	1		57	0	160	22.265625	0	0	0	0	2.14
1043	22	0	1	2	2	2	2	1	2	2	0	4.6	0	7.7	0	6.7	0	0	5.5	0	1.58	1	0	4.94	70	1	163	26.34649403	1	1	1	0	1.98
1044	22	0	1	2	2	2	2	2	2	2	0	4.6	0	7.4	0	6.9	0	0	5.4	0	5.73	0	0	6.24	110	1	168	38.9739229	1	1	1	1	2.34
1045	22	0	1	1	1	2	2	1	2	2	1	4.7	0	7.6	0	6.6	0	0	5.3	0	9.33	0	0		130	1	165	47.75022957	1	1	1	1	2.18
1046	22	0	1	1	1	2	2	1	2	2	0	4.2	0	6.8	0	6.1	0	0	5.6	0	10.9	0	0		56	0	170	19.37716263	0	0	0	0	2.14
1047	22	0	1	1	1	2	2	1	2	2	0	4.7	0	9.4	0	7.2	0	0	5.1	0	17.04	0	0		74	1	181	22.58783309	0	0	0	0	2.21
1048	22	0	1	1	1	2	2	2	2	2	1	4.7	0	5.2	0	5.1	0	0	5.1	0	20.39	0	1	1.73	55	0	170	19.03114187	0	0	0	0	2.21		2.43	6.5	2.25	3.64
1049	37	1	1	2	2	2	1	1	2	1	0	4.8	0	9.1	0	8.7	1	1	5.3	0	14.36	0	0		108	1	162	41.15226337	1	1	1	1	2.1
1050	22	0	1	1	1	2	2	1	2	2	0	4.7	0	7.7	0	5.4	0	0	5.2	0	33.04	0	1		58	0	167	20.79672989	0	0	0	0	2.17
1051	21	0	1	1	1	2	2	1	2	1	0	4.3	0	4.4	0	4.9	0	0	5	0	45.92	0	1	20.91	130	1	168	46.0600907	1	1	1	1	1.79
1052	29	0	2	1	1	2	2	2	2	2	0	4.3	0	7.8	0	6.3	0	0	5.1	0	6.21	0	0	108.9	58	0	163	21.8299522	0	0	0	0	2.11
